# Supplementary material for: CoVac501, a self-adjuvanting peptide vaccine conjugated with TLR7 agonists, against SARS-CoV-2 induces protective immunity
Source: Cell Discov. 2022 Feb 1;8:9. doi: 10.1038/s41421-021-00370-2 (PMC8803929; doi:10.1038/s41421-021-00370-2)
Supplement: Supplementary file 2 — Supplementary Table S2 [file 41421_2021_370_MOESM2_ESM.xlsx]

## Sheet: Body temperature
	Supplementary Table S2
		Body temperature of vaccinated monkeys
	Group	No.	D0				D14				D28
			D1-0h	D1-3h	D1-8h	D1-24h	D15-0h	D15-3h	D15-8h	D15-24h	D29-0h	D29-3h	D29-8h	D29-24h
	Saline	1101	38.5	39	37.4	38.5	38.8	38.1	38.4	38.3	38.4	37.7	38.4	37.9
	LY54-101（F2）	1203	38.9	38.9	37.8	38.8	38.9	38	38.8	38.1	38.9	38.8	40.3	38.2
	LY54-101（AS03）	1305	39.7	39.1	38.1	39.5	39.4	38.6	38.8	38.8	39.1	38.2	40.5	38.3
	LY54-101 + P67-101 (1:1, F2)	1407	39.7	39.3	39.1	39.1	39.1	39.1	39.4	39	38.6	38.8	40.6	37.9
	LY54-101 + P67-101 (2:1, F2)	1509	39.3	38.8	38.3	39.1	39.3	39	39	38.9	38.9	38.9	40.1	39.2
	LY54 + P67 (1:1, F2)	1611	39.6	38.7	39.6	40.3	39	38.7	38.7	39.1	39	39.3	39.3	38.5
	Saline	2102	38	38.5	37.1	37.9	37.8	38	37.8	38.6	38.3	38.6	38.1	39.2
	LY54-101（F2）	2204	38.4	38.9	37.1	37.5	39	38.3	38.6	38.3	38.1	37.6	39.1	38.6
	LY54-101（AS03）	2306	38.9	38.8	38.8	38.9	38.9	37.8	39.7	38.9	38.7	39.2	39.5	39.2
	LY54-101 + P67-101 (1:1, F2)	2408	38.4	38.8	37.7	38.8	38.4	38.3	39.1	38.4	38.3	37.9	38.6	38.8
	LY54-101 + P67-101 (2:1, F2)	2510	39.3	38.5	38.8	38.9	39.7	38.3	39.5	39.1	38.8	39.2	39.3	39.1
	LY54 + P67 (1:1, F2)	2612	38	38.7	38.4	39	39	38.3	38.9	39	38.6	38.7	39.5	38.6
