# Supplementary material for: CoVac501, a self-adjuvanting peptide vaccine conjugated with TLR7 agonists, against SARS-CoV-2 induces protective immunity
Source: Cell Discov. 2022 Feb 1;8:9. doi: 10.1038/s41421-021-00370-2 (PMC8803929; doi:10.1038/s41421-021-00370-2)
Supplement: Supplementary file 3 — Supplementary Table S3 [file 41421_2021_370_MOESM3_ESM.xlsx]

## Sheet: Hematology
	Supplementary Table S3
	Hematology data of vaccinated monkeys
	Sex		Animal No.	Day	RBC (10^12/L)	HGB (g/L)	HCT (%)	MCV (fL)	MCH (pg)	MCHC (g/L)	RDW (%)	RET (10^9/L)	PLT (10^9/L)	WBC (10^9/L)	NEUT (10^9/L)	LYMP (10^9/L)	MONO (10^9/L)	EOS (10^9/L)	BASO (10^9/L)		Test item	English abbreviation	Unit	Test method
	Male	Saline	1101	0	5.63	131	45.1	80.1	23.2	289	12.6	63.1	347	21.91	4.88	15.78	0.53	0.3	0.23		Red blood cells	RBC	×1012/L	Laser light scattering method
				7	5.82	133	46.1	79.3	22.8	288	12.8	72	438	18.19	3.05	13.93	0.47	0.35	0.2		Hemoglobin	HGB	g/L	Cyanmethemoglobin method
				14	5.72	128	45	78.7	22.4	285	12.9	62.2	400	19.51	2.66	14.6	0.69	1.22	0.17		Hematocrit	HCT	%	Calculation formula: HCT=RBC×MCV/10
				21	5.44	126	44.9	82.6	23.2	281	13.1	87.9	387	23.51	4.47	17.36	0.65	0.6	0.22		Mean corpuscular volume	MCV	fL	Mean volume histogram of red blood cells
				28	5.71	130	45.6	79.9	22.7	285	13.2	56.1	418	21.3	2.82	16.69	0.51	0.77	0.24		Mean corpuscular hemoglobin	MCH	pg	Calculation formula: MCH=HGB/RBC
		LY54-101 (F2)	1203	0	5.38	115	39.2	72.9	21.4	294	12.1	69.9	457	13.07	4.06	8.41	0.31	0.2	0.06		Mean corpuscular hemoglobin concentration	MCHC	g/L	Calculation formula: MCHC=(HGB/[RBC×MCV])×1000
				7	5.48	118	41	74.9	21.5	287	11.9	69.4	561	13.85	4.6	7.87	0.39	0.87	0.07		Red cell distribution width	RDW	%	Calculation formula: RDW=100×(SD of RBC Volume histogram /MCV)
				14	5.28	114	39.1	73.9	21.6	292	12.3	82.8	505	13.9	3.46	8.8	0.67	0.85	0.08		Reticulocytes	RET	×109/L	Laser light scattering + RNA staining + light absorption
				21	5.03	110	39	77.7	21.9	282	12.5	130	619	19.89	6.75	11.45	0.77	0.64	0.16		White blood cells	WBC	×109/L	Laser light scattering + Light absorption+ Peroxidase Method
				28	5.29	112	38.2	72.1	21.1	293	12.9	71.3	498	14.03	4.99	8.28	0.34	0.26	0.08		Neutrophils	NEUT	×109/L	Laser light scattering + Light absorption+ Peroxidase Method
		LY54-101 (AS03)	1305	0	6.16	137	47.8	77.7	22.3	287	12.1	80.5	340	11.41	4.92	6	0.38	0.02	0.05		Lymphocytes	LYMP	×109/L	Laser light scattering + Light absorption+ Peroxidase Method
				7	5.84	127	44.7	76.6	21.7	284	12	76.8	411	8.04	2.18	5.4	0.3	0.04	0.07		Monocytes	MONO	×109/L	Laser light scattering + Light absorption+ Peroxidase Method
				14	5.88	128	45.4	77.3	21.8	282	12.3	85.6	367	7.32	1.49	5.2	0.42	0.15	0.05		Eosinophils	EOS	×109/L	Laser light scattering + Light absorption+ Peroxidase Method
				21	5.43	118	41.7	76.8	21.7	282	12.2	121.9	403	11.63	6.24	4.53	0.62	0.15	0.07		Basophils	BASO	×109/L	Laser light scattering
				28	5.57	120	41.9	75.3	21.6	287	12.6	107.6	484	9.46	4.16	4.89	0.21	0.1	0.08		Platelets	PLT	×109/L	Laser light scattering
		LY54-101 + P67-101 (1:1, F2)	1407	0	5.16	120	40.3	78.2	23.2	297	12.3	192.6	472	17.99	12.53	4.83	0.43	0.05	0.07
				7	4.66	109	38	81.5	23.5	288	12.7	168.3	629	26.19	14.11	9.33	1.55	0.89	0.21
				14	5.05	120	41.5	82.3	23.8	289	12.5	150.8	505	21.05	4.5	14.36	1.2	0.63	0.19
				21	4.8	113	40.5	84.4	23.4	278	12.8	164.1	560	21.58	9.14	10.42	1.17	0.55	0.16
				28	4.99	112	39.4	79	22.4	284	13.2	144.9	387	20.84	5.74	12.85	1.09	0.76	0.21
		LY54-101 + P67-101 (2:1, F2)	1509	0	5.96	144	47.8	80.2	24.1	300	12.4	124.3	484	13.89	3.8	9.32	0.46	0.11	0.1
				7	5.59	135	45.6	81.6	24.1	295	12.2	75.5	474	17.41	8.05	8.49	0.46	0.14	0.15
				14	5.75	140	46.4	80.7	24.3	302	12.4	124.9	465	14.24	2.31	10.66	0.59	0.47	0.11
				21	5.5	136	46.8	85	24.7	290	12.3	145.2	554	16.7	4.2	11.21	0.78	0.2	0.12
				28	5.58	132	45.1	80.8	23.7	293	12.6	105.9	458	15.41	4.68	9.39	0.56	0.33	0.19
		LY54 + P67 (1:1, F2)	1611	0	5.54	126	42.9	77.5	22.6	292	11.7	79	289	23.8	13.64	8.76	0.92	0.22	0.15
				7	5.35	121	42.1	78.8	22.6	287	11.4	85.8	378	16.17	3.91	10.63	0.89	0.19	0.31
				14	5.44	121	41.6	76.6	22.3	291	12.1	101.7	344	14.88	2.05	11.38	0.99	0.22	0.12
				21	4.94	111	38.8	78.6	22.4	285	11.8	89.3	431	23.49	8.31	13.59	1.02	0.11	0.23
				28	5.27	115	39.8	75.5	21.8	289	12.9	109.9	333	15.05	3.11	10.88	0.63	0.12	0.12
			Reference Range		4.76-6.27	116-154	37.6-48.7	70.6-85.9	22.1-27.0	293-332	12.6-15.2	40.1-121.4	259-563	6.70-18.15	1.47-9.86	3.01-11.71	0.16-0.68	0.01-0.33	0.02-0.11
	Femal	Saline	2102	0	5.8	134	45.3	78.1	23.2	297	11	95.7	381	11.97	6.02	5.36	0.38	0.13	0.04
				7	5.55	127	42.6	76.7	22.8	298	11.1	116.3	429	11.69	6.84	4.13	0.36	0.29	0.03
				14	5.68	132	45.6	80.4	23.3	290	11.2	128.8	385	8.61	3.13	4.63	0.42	0.36	0.04
				21	5.37	125	42.8	79.7	23.3	292	11.1	135.3	458	12.06	7.86	3.62	0.39	0.14	0.03
				28	5.23	119	40.3	77.1	22.7	295	11.5	83.2	395	6.62	2.79	3.31	0.29	0.17	0.02
		LY54-101 (F2)	2204	0	5.79	145	45.9	79.2	25	316	11.5	41.6	556	16.07	7.26	7.72	0.6	0.35	0.08
				7	5.25	130	42.5	81.1	24.7	305	11.6	74.1	589	17.82	6.48	8.91	0.88	1.3	0.14
				14	5.31	135	42.9	80.8	25.4	314	12.1	106.7	540	15.56	5.96	7.78	0.69	0.96	0.09
				21	5.01	127	41.3	82.4	25.4	308	12.1	165.1	620	17.23	10.43	6.01	0.46	0.19	0.09
				28	4.91	122	40.2	81.8	24.9	304	12.5	75.7	543	13.74	5.94	6.52	0.71	0.39	0.1
		LY54-101 (AS03)	2306	0	5.51	130	45.1	81.8	23.5	287	12.3	90.7	398	10.16	3.39	6.37	0.24	0.05	0.05
				7	5.15	124	42.9	83.3	24	288	12.7	133.1	494	10.7	3.11	6.99	0.36	0.09	0.08
				14	5.18	126	42.5	82	24.3	296	13.1	104	352	10.23	3.05	6.52	0.45	0.12	0.04
				21	5.02	119	42.5	84.6	23.8	281	12.9	145.9	476	11.12	2.67	7.67	0.47	0.19	0.06
				28	5.12	120	42.9	83.8	23.4	279	13.4	89.2	330	9.89	2.54	6.7	0.4	0.13	0.05
		LY54-101 + P67-101 (1:1, F2)	2408	0	5.09	124	44.5	87.6	24.4	279	11.9	91	438	14.05	5.98	7.64	0.22	0.04	0.1
				7	4.78	117	42	87.7	24.5	279	12	78.4	521	11.53	4.55	6.18	0.42	0.06	0.22
				14	4.76	116	41.4	86.9	24.3	279	12.1	85.2	547	15.93	8.21	6.98	0.48	0.08	0.09
				21	4.33	104	38.5	89	24	270	12.2	95.9	642	14.42	5.42	8.21	0.38	0.08	0.2
				28	4.42	106	38.8	87.8	23.9	272	12.7	67.7	534	10.73	5.29	4.91	0.29	0.04	0.12
		LY54-101 + P67-101 (2:1, F2)	2510	0	5.29	139	45.6	86.3	26.3	305	12.3	93.3	372	12.91	6.22	5.97	0.41	0.21	0.07
				7	5.11	135	45.1	88.3	26.4	299	12.1	145.8	450	9.9	2.69	6.05	0.76	0.23	0.09
				14	5.06	136	43.9	86.7	26.8	309	12.4	124.7	373	11.54	2.19	7.86	0.77	0.57	0.08
				21	4.97	131	45.2	91	26.4	290	12	172.4	487	14.35	4.33	8.5	1.05	0.27	0.11
				28	4.95	129	43.7	88.2	26	295	12.6	112.4	336	10.07	2.21	6.95	0.5	0.24	0.1
		LY54 + P67 (1:1, F2)	2612	0	5.32	135	43.8	82.3	25.3	307	11.4	120.8	350	11.18	3.63	7.17	0.22	0.07	0.06
				7	5	127	41.3	82.6	25.4	308	11.3	107.9	412	11.93	2.54	8.51	0.47	0.22	0.1
				14	5.1	132	42.2	82.8	25.8	312	11.6	114.3	379	11.59	3.06	7.8	0.37	0.24	0.07
				21	4.92	125	42.1	85.5	25.5	298	11.6	157.1	481	17.05	3.6	12.37	0.61	0.19	0.16
				28	4.82	120	39.9	82.8	24.8	300	12	81.8	356	10.43	1.85	8.03	0.3	0.12	0.07
			Reference Range		4.51-5.98	109-147	35.9-46.6	72.6-84.9	22.3-26.7	294-330	12.4-14.9	34.8-136.0	246-614	6.02-18.82	1.59-10.95	2.21-9.56	0.15-0.64	0.02-0.43	0.02-0.09
