# Supplementary material for: CoVac501, a self-adjuvanting peptide vaccine conjugated with TLR7 agonists, against SARS-CoV-2 induces protective immunity
Source: Cell Discov. 2022 Feb 1;8:9. doi: 10.1038/s41421-021-00370-2 (PMC8803929; doi:10.1038/s41421-021-00370-2)
Supplement: Supplementary file 4 — Supplementary Table S4 [file 41421_2021_370_MOESM4_ESM.xlsx]

## Sheet: Sheet1
	Supplementary Table S4
	RNA sequencing raw data of vaccinated mokeys's PBMCs samples
	gene_name	FPKM.Saline_1	FPKM.Saline_2	FPKM.Covac501_1	FPKM.Covac501_2
	ACSF2	8.24052	6.97848	5.69385	8.58743
	ZNF286A	0.082267	0.337385	0.318719	0.616884
	SHBG	0.0001	0.0001	0.0001	0.0001			·
	TTR	0.0001	0.0001	0.0001	0.0001
	PYCR2	12.1259	12.4537	14.4835	10.0598
	FADS1	2.52384	1.49834	0.903145	2.39536
	ZNRF4	0.0001	0.0001	0.0001	0.0001
	CHGA	0.0001	0.0001	0.0001	0.0001
	NAA15	1.2662	1.66971	3.24849	3.21754
	CKMT1A	0.0001	0.0001	0.0001	0.0001
	ZC3H12B	0.0158228	0.0414784	0.0221498	0.0166896
	LOC101864787	0.0001	0.0001	0.0001	0.0001
	LOC101864788	3.7334	2.79921	4.33551	6.4265
	SMUG1	1.42269	1.48547	2.18318	1.99233
	C2H3orf84	0.0001	0.0001	0.0001	0.0001
	DTX2	4.95562	5.72602	4.40748	6.01905
	SNW1	9.40061	8.20621	10.7913	14.3985
	LETMD1	6.62715	5.17278	6.55812	8.83125
	PID1	0.174602	0.451308	0.550399	0.503633
	RBMX	9.00835	8.39824	12.3906	14.6458
	NREP	0.564266	0.531862	0.515586	0.415989
	KDM3A	4.65877	4.47801	5.99598	8.85519
	LOC101864802	0.227694	0.783823	1.00745	1.28829
	SLC44A3	0.0001	0.0001	0.0001	0.0001
	METTL2A	2.5782	3.43637	2.03514	4.06839
	PPP1R12A	4.00426	5.59901	9.76833	11.8625
	FAM136A	2.11661	1.42807	1.99367	2.81339
	DHX15	6.78104	7.94349	11.8458	17.1901
	RXRG	0.798911	1.15449	0.0001	0.255508
	PCCB	3.38626	3.27081	4.27263	3.95208
	KPNA2	6.23783	5.63398	5.55285	8.10215
	C3H7orf43	5.03302	5.09023	4.88515	6.46931
	AKAP4	0.0001	0.0001	0.0001	0.0001
	HP1BP3	10.7466	12.6127	11.3351	17.2651
	THOC1	1.0129	1.54397	2.76991	1.83396
	TMEM9	6.93813	4.95078	8.53859	7.87343
	RBM25	2.90292	3.49261	5.00198	6.00271
	PPP4R3A	4.63229	5.36688	9.06876	11.4883
	TMEM87A	3.43646	3.4321	4.67628	6.17398
	ZNF24	2.18894	2.46264	5.46106	7.56965
	RBM46	0.0001	0.0001	0.0001	0.0001
	DNAJA2	5.27461	5.42521	7.99246	10.918
	ACP2	4.94365	4.72731	2.47821	6.08133
	LOC101864832	0.061153	0.152238	0.032144	0.107856
	EDEM2	11.1775	10.9167	10.007	15.4411
	RPSA	382.838	594.9	630.479	646.185
	APLP1	0.0001	0.0001	0.0001	0.0001
	ARHGAP25	16.8046	15.9399	13.984	18.7852
	MED21	4.49613	5.27911	6.22029	8.14411
	RAE1	4.64186	4.99454	5.55879	7.85283
	TMEM199	3.4656	4.11216	4.98201	6.15851
	ADSL	5.33419	6.81894	12.3746	11.3928
	FKBP8	2198.1	1986.62	1491.32	1149.31
	NUDT9	3.51343	4.56222	3.89732	4.6804
	TMEM143	2.31008	2.86118	1.37828	2.89459
	AP3M1	2.74642	3.43942	4.92314	7.39733
	C15H9orf3	0.252988	0.323856	0.19682	0.300885
	COG2	2.39694	2.31183	2.3565	3.9493
	SIGIRR	20.2933	20.7046	20.0667	26.4546
	PAICS	2.52373	4.11804	3.07033	5.29786
	EEF1A2	0.377612	0.0001	0.639292	0.061943
	PNISR	3.24573	3.8142	6.13379	4.13994
	ITSN2	2.66871	3.38183	3.86037	5.8857
	LIG1	7.53989	5.48717	4.46907	7.37987
	TNPO1	1.96444	1.96305	4.05947	4.37656
	SEC14L2	0.222771	0.320304	0.337431	0.176972
	MRPS11	4.21703	4.57085	4.86473	6.81826
	ANTXRL	0.0001	0.0001	0.0001	0.0001
	USP30	2.35643	2.0415	2.72317	3.27467
	LOC101864869	44.9415	45.0633	142.435	127.252
	SPTLC1	1.24795	1.6174	1.62953	2.07177
	VIM	330.112	373.734	369.974	607.05
	VCP	32.8989	31.876	28.6216	40.8688
	MIPOL1	0.0001	0.0001	0.0001	0.0001
	EIF4G3	3.88485	4.32142	4.11258	6.6921
	SNX32	0.0001	0.0001	0.136668	0.165857
	SNRPA	18.8063	16.3452	15.9366	23.4807
	ERP44	11.0899	12.9359	12.3238	17.4378
	RFTN2	0.0001	0.0001	0.0001	0.0001
	KIAA0196	3.17053	3.91198	4.27964	6.08086
	TEP1	2.99613	3.34768	3.27863	4.14542
	DNAJB14	0.328615	0.859215	2.16742	1.5854
	TPM1	1.21333	0.952122	1.76372	1.43015
	CEP57	1.61688	0.774552	2.20829	2.22103
	ZZEF1	8.78097	9.98109	5.35286	9.39929
	PSMC4	29.2073	21.1958	20.5998	32.4095
	UBE2E3	10.4597	9.76358	10.7809	13.0206
	FSHB	0.0001	0.0001	0.0001	0.0001
	KIAA1109	1.38001	2.28751	3.38165	3.05877
	PDP1	0.781388	0.823091	1.16454	1.55195
	RAD54B	0.0439866	0.0315433	0.0786804	0.0306143
	LPAR1	0.0001	0.0001	0.0001	0.0357952
	SAP18	19.206	20.4404	19.0985	27.8129
	PRDX3	10.5259	11.3988	18.1891	22.265
	LPAR4	0.0001	0.0001	0.0001	0.0001
	TCP11L1	1.21464	1.19187	1.58857	2.2628
	CAMK4	0.608223	1.24692	3.2418	2.59651
	STT3B	4.90848	5.83376	8.13727	9.244
	CECR5	4.29634	4.45236	5.4214	7.0415
	GGNBP2	4.59172	4.01374	6.93549	10.5239
	TMEM263	1.61775	2.1154	3.49454	2.74919
	TRA2B	5.51978	6.61663	7.39539	9.1263
	KALRN	0.00610572	0.00788091	0.0116911	0.00775651
	BBOX1	0.0001	0.0001	0.0001	0.0001
	PAN2	2.40357	1.54291	2.24892	2.70077
	SAMM50	10.066	12.8996	11.8461	14.4313
	TNFSF10	5.49403	5.43395	2.7103	4.58396
	GSN	39.942	27.6004	32.9708	51.173
	XPNPEP3	0.335789	0.0884474	0.0480561	0.370047
	RPS25	263.441	299.676	590.18	489.883
	TMEM41B	0.68193	0.840889	2.3729	2.7664
	PIM2	46.7575	44.7169	43.0872	65.3641
	PPP2CA	16.33	15.8455	27.0835	35.5212
	SRP14	38.942	42.7283	62.8946	73.3419
	TAF7	20.5678	20.5149	25.4762	35.9073
	TRAP1	7.27985	6.91668	5.70262	8.30333
	EXOSC10	8.50953	8.95861	7.70362	10.3586
	DGKI	0.0001	0.0001	0.0001	0.0001
	VAMP2	23.9784	21.2938	22.1386	30.3585
	FKBPL	3.53912	1.82178	2.47095	5.53636
	POLDIP2	12.4868	11.7769	8.82663	12.9891
	EVI2B	93.8442	78.0252	86.3127	142.463
	TMA16	0.0615973	0.0850948	0.0801045	0.239584
	PHACTR2	0.278903	0.375053	0.569473	0.695168
	TRIM45	0.661743	0.796442	0.565804	0.645449
	IDI1	0.53272	0.112367	1.02133	1.32412
	GTF2F2	1.59335	0.799775	2.33743	3.16792
	BRDT	0.0001	0.0001	0.0001	0.0001
	RHOBTB3	0.352087	0.529495	0.359962	0.854266
	FGGY	0.0001	0.0001	0.0132285	0.0370028
	KATNA1	1.75874	2.63268	2.59729	3.62285
	EIF3G	105.787	116.244	112.169	146.437
	AZIN1	6.9527	6.41483	10.4995	15.4615
	FAM53A	0.245238	0.294469	0.237786	0.405785
	NEK3	0.684481	0.363423	0.338242	0.571556
	SNAP23	4.97754	5.57437	9.4649	10.5621
	FAM13B	1.3003	1.48465	2.91104	2.62399
	MUL1	2.95957	3.15735	3.14082	5.00423
	BCLAF1	3.01526	5.52828	6.6293	6.93549
	TMX4	2.46922	3.97927	4.21559	5.69552
	TTC29	0.0001	0.0001	0.0001	0.0001
	SAAL1	3.03982	1.75506	3.48404	4.31094
	GABARAPL1	24.5069	23.1426	16.9335	46.4129
	MAP7D3	1.48596	1.84511	1.96491	3.2269
	C20H16orf82	0.0001	0.0001	0.0001	0.0001
	MPL	0.0001	0.0001	0.048482	0.0001
	RAD54L	0.438552	0.246222	0.19079	0.180176
	CCT8	10.667	11.8753	21.4371	19.8422
	NSFL1C	6.42507	6.62594	6.62969	8.36607
	VDAC1	8.93455	9.67568	7.47041	11.4207
	ACSBG1	0.0001	0.0001	0.0280671	0.0522028
	LMCD1	0.0001	0.0001	0.0001	0.0558761
	ITM2C	9.62015	7.67186	6.34154	5.06537
	NOTCH2	16.3778	17.8369	13.0106	22.7762
	CD4	19.5318	33.1157	20.6142	22.8084
	SYNDIG1	0.0001	0.0001	0.0001	0.0124217
	EIF4H	32.6678	36.8437	35.7668	51.1681
	STMN2	0.0001	0.0001	0.0001	0.0001
	AHI1	0.0691427	0.0001	0.190303	0.156798
	GMFG	78.9371	76.1277	131.665	160.985
	HMGB1	28.5236	28.0843	38.7093	47.2623
	CCDC63	0.166723	0.0001	0.0001	0.0001
	C18H18orf54	0.0001	0.0001	0.106018	0.0915477
	MRPS15	13.0673	12.6434	16.7313	16.5905
	PRPF19	19.3668	19.2539	18.2995	25.1427
	RBM44	0.0001	0.0001	0.0001	0.0001
	RNMT	1.10477	1.91806	3.23893	0.888057
	RTN4	8.7262	8.16158	9.18472	12.1716
	RPL22	54.7216	65.4918	111.924	104.763
	CD2BP2	16.748	14.2096	15.7974	23.6768
	VCPKMT	0.601124	0.222929	0.852253	0.833597
	TPP2	2.35386	2.7631	3.89505	4.91255
	STAG1	1.44832	2.61489	3.90806	4.682
	AMFR	42.656	42.0777	57.7449	68.5788
	CTSB	306.308	298.141	194.378	267.039
	LOC101865018	0.053923	0.0001	0.0001	0.0001
	PER1	2.08314	1.02653	1.16259	2.32204
	SNX4	1.69436	2.31109	3.70028	3.46606
	STK17A	19.0957	14.7409	24.4765	24.4452
	PTGER4	5.24741	7.13831	7.79491	7.83646
	MPC1	3.98922	2.08839	5.75028	4.78528
	DHRS1	6.48226	7.226	4.5527	6.88128
	EMC1	4.17987	3.95505	2.66056	4.90635
	STK31	0.0001	0.0001	0.0001	0.0001
	EIF3A	6.55572	8.99261	10.7499	13.9238
	GABRA4	0.0001	0.0001	0.0001	0.0001
	LYPD1	0.0001	0.159044	1.58693	0.620246
	NPHP4	0.316515	0.676307	0.28293	0.591905
	WBP11	9.71502	10.96	11.7945	16.0094
	SEC22A	0.499022	0.324656	0.737149	0.957577
	APH1A	22.9502	21.7737	21.8487	35.9255
	STMN3	6.64462	7.18478	11.0933	10.9041
	IDH3A	1.91237	1.55497	2.11638	3.28561
	PSMC5	21.3613	22.0408	20.7814	26.6525
	SECISBP2	1.54756	1.14211	2.42398	2.87465
	PRRC2B	15.2518	15.2709	12.2124	21.4542
	PHYHIP	0.102687	0.0001	0.0554467	0.0931402
	RNF38	2.57627	3.62369	4.44935	6.54104
	BMI1	0.883152	1.12641	2.67553	3.36192
	HAPLN2	0.0001	0.0001	0.0001	0.0001
	HNRNPK	61.3664	58.5285	73.4987	94.8149
	FDPS	9.47036	7.00141	9.25303	10.0959
	MED13L	6.57962	7.3643	7.71762	10.0777
	PLEKHB2	18.5233	19.4171	21.2518	27.3535
	COLGALT2	0.0001	0.0001	0.0001	0.032498
	TCEAL1	82.9934	244.034	645.396	662.442
	CRK	3.34119	3.42158	5.0871	7.50625
	GLT6D1	0.0001	0.0001	0.0001	0.0001
	ATPAF2	3.0509	3.02833	1.67191	4.17114
	MEA1	22.5397	21.7082	23.0266	26.7254
	ARF5	52.9293	43.5248	51.263	78.7706
	SESN3	3.77798	3.22476	3.30886	3.85853
	RPS6KA4	8.47543	11.1315	5.29003	8.59485
	ENO1	155.86	143.043	116.475	184.624
	STKLD1	0.064922	0.094458	0.03838	0.19435
	OGFOD1	2.70927	2.07773	2.97593	3.27707
	USP50	0.0001	0.0001	0.0001	0.0001
	RHEBL1	0.123513	0.291028	0.271379	0.417448
	LINGO2	0.0001	0.0001	0.0001	0.0001
	PROS1	0.337386	0.325778	1.33546	1.2959
	PTCD3	2.69201	3.6713	5.32911	5.1366
	MYO1B	0.0001	0.0001	0.0314986	0.0001
	C1H1orf56	0.420012	0.169879	0.310531	0.132111
	DUSP14	0.289005	0.249876	0.356964	0.528341
	TOX4	12.0712	10.5886	9.491	14.2476
	TLK2	2.18158	2.8655	2.91278	4.58371
	LOC101865098	0.0001	0.0001	0.0001	0.0001
	ZNF383	0.183896	0.536473	0.468543	0.669179
	RRM2	4.51241	3.46586	2.18568	3.21129
	GPI	79.2893	105.694	82.9966	100.613
	SPRED2	0.268287	0.134022	0.535146	0.917124
	UBL5	77.6533	61.4715	84.7832	108.762
	ZMYM3	2.72019	3.5702	2.42873	3.76703
	NCBP1	1.49807	2.12264	2.72048	3.24291
	SLC13A3	0.0001	0.0001	0.0001	0.0001
	CMTM6	13.7108	15.7818	22.9539	31.2667
	RRP15	0.808728	0.577578	1.64215	1.7386
	HACD3	2.21168	2.70429	4.10635	4.54378
	SDHB	30.8797	27.1546	31.9285	35.8296
	PPME1	2.20692	1.79361	2.27761	3.14167
	TMSB4X	977.722	990.497	1477.87	1714.01
	HEMGN	19.7799	4.89933	3.72865	8.88537
	ERICH3	0.0001	0.0001	0.0001	0.0001
	LOC101865130	9.13048	15.7364	11.5492	27.0895
	ACSBG2	0.026852	0.0001	0.035198	0.048921
	MED4	4.14116	4.45655	6.77462	5.65705
	CEP44	0.157675	0.0681056	0.218183	0.417145
	CSTF1	3.5636	3.81027	4.58543	5.60867
	RITA1	3.53158	3.19506	3.24003	5.86236
	EPS15	5.17375	4.79882	6.12314	10.5771
	TM7SF2	1.88358	12.3697	1.20388	2.45162
	FSD1	1.07023	0.112953	1.31957	1.13694
	SLC25A36	1.71027	1.66562	3.56617	2.98192
	KIF3A	0.188321	0.157053	0.64744	0.741373
	ZC3H8	0.106573	0.0001	0.342677	0.712941
	NXN	0.452559	3.13393	0.806719	2.66655
	TEKT2	3.48234	2.22326	5.25208	14.3855
	NUCKS1	4.12982	4.90699	5.99556	9.47524
	GPSM2	0.49925	0.0001	0.492626	0.344883
	SMARCA4	11.8607	12.613	8.24701	12.9929
	AKTIP	1.17427	0.549829	1.70897	2.25428
	SPTBN1	4.8447	7.90336	7.34616	8.68916
	CHID1	4.03914	4.81204	3.25509	5.76176
	FBL	75.2942	88.7558	102.562	134.085
	SLC9A2	0.0001	0.0001	0.0001	0.0001
	RAPGEF4	0.0001	0.0001	0.0175632	0.0001
	CALM2	75.2111	83.0437	116.833	146.35
	NUP214	5.83973	6.10071	4.10527	7.58105
	ARID5B	2.14626	2.59135	2.40337	3.30528
	RNPC3	0.282982	0.358834	1.06486	1.0968
	NCAPG	0.445429	0.619878	0.144768	0.8988
	DYNC1I2	3.13071	3.15544	4.28927	5.163
	CNDP2	39.4854	34.666	18.7389	43.4123
	LOC101865175	0.0001	0.0001	0.0001	0.0001
	FAM83D	0.392032	0.223421	0.296889	0.905171
	ETV5	0.072078	0.0001	0.15902	0.270157
	USP15	6.52363	7.17437	9.55204	8.9667
	VAV3	1.41056	2.12221	3.03195	4.07088
	FBXO11	3.81482	4.87744	6.46777	8.65779
	SPA17	0.0001	0.0001	0.0001	0.0001
	LONRF1	0.600399	0.601596	0.67997	1.48669
	EXOC7	6.23376	5.11367	4.65887	7.06795
	RRAGA	14.0443	16.1334	13.7561	19.6315
	C2H3orf17	1.16678	0.629362	2.19781	2.32933
	SKA2	0.5054	0.779899	1.30599	1.08893
	KCNJ1	0.0680058	0.037828	0.0247853	0.0231353
	SRR	1.52284	1.05248	1.9657	2.25584
	ABHD6	2.20869	3.16205	2.1783	2.92222
	SRSF1	2.22145	6.38154	4.5184	5.59901
	BIN2	71.0481	71.4748	93.189	131.312
	CSMD1	0.098557	0.0001	0.0001	0.049375
	GOLPH3	13.7051	12.9819	16.382	24.9854
	ZCCHC12	0.0001	0.0001	0.0001	0.0001
	NUP205	4.15266	4.57593	3.92406	6.50077
	PTCHD1	0.0001	0.0001	0.0001	0.0001
	PPP2R4	26.845	23.5136	20.0463	32.5441
	ALS2CR12	0.304637	0.351114	0.118217	0.0362106
	MARCH8	12.4462	11.1531	8.8196	14.0749
	CHTOP	10.5089	11.0158	13.7685	17.1989
	TRIM2	0.1006	0.179426	0.182495	0.05501
	GMPPA	5.22569	5.30703	3.61296	4.93694
	ZNF212	3.19105	4.35246	3.08989	5.58536
	DNAJC24	0.0779596	0.213021	0.577135	0.137751
	TMC7	0.0001	0.0001	0.0001	0.0001
	RPS7	294.189	338.207	566.438	656.051
	ZBTB8OS	4.78282	7.3578	6.65858	8.02571
	PTPN1	14.3213	10.4348	11.2339	20.0283
	RMDN3	2.28678	2.20955	2.45401	4.28493
	GBF1	6.56795	6.18631	5.88764	9.68894
	ALDOC	2.75498	2.83064	2.74025	4.45756
	PFKFB2	0.453706	0.303177	0.26708	0.526658
	ZNF574	2.86209	2.40256	2.30019	4.18514
	SRPRB	3.35829	2.57071	3.63542	3.97633
	FAM114A2	1.75376	1.81578	2.80655	3.55048
	C1QTNF3	0.0001	0.0001	0.0001	0.0001
	MBTPS1	11.782	13.3857	14.5956	20.7346
	GRAMD1B	0.494386	0.428741	0.518249	0.671533
	ANO3	0.0001	0.0001	0.0001	0.0001
	TBRG1	2.81397	2.90794	4.34197	4.82236
	NDUFS1	4.13044	4.42459	4.81322	5.77563
	NDUFB2	24.1616	23.0234	35.9591	38.2447
	CHD3	20.4344	23.8205	22.0006	25.7986
	STX12	3.05748	2.59178	2.51779	5.60541
	ACAD9	1.98473	2.35647	2.5207	4.31645
	CAMK1G	0.0001	0.0001	0.0001	0.0001
	UBQLN3	0.0001	0.22562	0.012729	0.023571
	AHCY	10.4356	10.8649	8.92659	11.9979
	WWP1	1.67172	2.20809	3.18994	3.47489
	LHCGR	0.0001	0.0001	0.0001	0.0001
	CLASP2	0.772094	1.16432	1.68916	1.75295
	WDR77	4.68628	4.84232	5.02678	6.00325
	RPS24	180.968	161.336	478.82	297.229
	MPG	5.94179	8.55687	5.89186	9.3312
	LRRD1	0.0001	0.0001	0.0001	0.0001
	SLC9A8	2.30763	1.49609	1.2817	3.17785
	SLC9A1	5.47592	4.22602	2.88808	5.74617
	DNAJC2	0.656291	1.68855	2.32571	2.12674
	TMEM131	9.51734	11.7483	10.5227	16.6633
	LTBP4	1.2097	1.61624	1.61654	1.14928
	SDF4	34.0686	39.8729	27.5112	44.1681
	MTMR9	0.63846	0.606221	1.01894	1.27881
	LCP1	181.084	161.178	183.761	291.357
	SMU1	2.98957	2.87559	3.33128	3.96736
	UGP2	3.49993	3.98739	6.33335	7.77743
	TNP1	0.0001	0.0001	0.0001	0.0001
	LSM8	2.91577	2.49963	5.46954	4.54531
	CDC73	1.38567	1.26015	1.98418	2.3329
	ZNF84	0.192078	0.11472	1.23701	1.07331
	MAP3K4	1.339	2.24942	1.98159	2.70176
	RPP30	2.32113	1.25747	2.68945	3.56555
	PRKAG1	7.11317	7.35942	4.30007	8.74708
	GK2	0.0001	0.0001	0.0001	0.0001
	LOC101865285	0.011308	0.0001	0.279993	0.073404
	GLP2R	0.0001	0.0001	0.0001	0.0001
	LOC101865287	2.43267	2.67194	3.97448	4.74718
	SLC36A1	3.66786	3.60586	2.48274	4.38514
	CSRP1	11.5733	13.1818	11.1448	19.5705
	RPL13A	545.673	725.249	1101.66	1201.83
	ZNF263	3.38821	3.38678	2.93412	5.43383
	RRAGB	0.366099	0.528221	0.684065	0.597812
	EIF4E3	2.03494	2.7017	4.04153	6.03379
	ATP1B3	13.4926	11.7459	14.5192	16.5043
	MRAS	1.94432	1.44663	2.98332	6.74561
	MED20	5.9427	6.50689	6.44486	9.59102
	NDN	0.0001	0.0001	0.0001	0.0001
	ANK2	0.0001	0.0001	0.0001	0.0001
	GATA2	1.53066	1.30198	1.26678	1.57668
	TRMT1L	1.02685	1.18372	2.27557	2.6812
	MICU2	1.81825	2.63925	4.93903	6.0555
	ASL	4.79858	1.84237	2.88966	3.65064
	STAU1	5.29536	7.26688	9.14128	12.5094
	RNF19A	1.79473	2.45326	3.35821	6.2151
	ZNF668	1.94883	2.52383	1.94429	2.39444
	AAAS	6.53346	5.99179	5.79298	9.74114
	HSPB1	1.06701	0.0001	0.919249	1.59523
	RNF10	83.5455	49.8887	57.2075	66.7893
	SGCE	0.0968666	0.0001	0.0001	0.206718
	TMEM97	1.38806	1.16319	1.65853	2.40624
	LOC101865328	1.79343	1.65983	2.71167	3.65963
	TRAPPC11	1.94282	1.97317	2.48675	4.63777
	TP53RK	1.63182	2.86308	3.2628	3.88339
	DDX39B	27.6954	28.871	27.5023	34.6752
	OXT	0.0001	0.0001	0.0001	0.0001
	GIT1	7.07916	6.96817	5.88867	8.68905
	ZC3H14	1.71883	2.06991	2.53374	2.77737
	NEK2	0.054546	0.281087	0.077529	0.222311
	PLK1	3.4823	1.7942	1.41726	1.81767
	FASTKD1	0.363115	0.557374	1.13784	0.952981
	KCTD15	0.0823932	0.0001	0.0275856	0.0001
	SERINC3	9.93246	8.97414	9.76966	15.3604
	SRSF7	6.37056	7.94025	7.39113	10.3473
	MAPRE1	13.5764	11.0265	15.932	22.7736
	HSPA14	1.72093	0.823704	3.70611	3.03327
	BRD2	35.3995	31.8902	32.9843	54.6402
	RDX	0.145683	0.117801	0.940633	0.935964
	CASP8	13.847	14.8117	18.5786	26.9509
	YY1AP1	18.777	16.6139	16.6825	25.6494
	TRAPPC10	4.22385	4.21793	4.8883	7.43936
	RSL24D1	9.50928	11.9857	24.6342	27.8049
	PDXP	2.65702	5.04762	4.26417	3.6164
	IP6K1	11.4032	9.84269	9.91671	15.9841
	NLK	1.16198	1.20079	1.42967	1.80792
	BCAS2	3.92566	4.06288	5.92889	8.60066
	C8H8orf46	0.0001	0.0001	0.0001	0.0001
	PHF11	7.32675	6.90804	6.93565	10.035
	NCALD	0.727461	0.645823	1.1512	1.28951
	CCNH	0.625327	0.466843	1.53979	1.01894
	GPR34	0.127798	0.333796	0.344779	0.605443
	P2RX7	1.45343	1.77358	1.04254	1.59267
	NME5	0.0001	0.0001	0.0001	0.0001
	ROPN1L	0.126043	0.0001	0.162152	0.607526
	GTF2B	11.7818	12.0052	20.8713	27.5632
	GSTA4	0.613645	1.51147	1.5958	1.43466
	POLR2C	7.72027	13.2478	17.806	21.1786
	NDRG4	0.191508	0.0001	0.0001	0.398685
	METTL15	0.0695333	0.0949589	0.391535	0.38713
	UBXN6	45.4398	30.322	27.6018	34.4319
	ABCD3	0.427311	0.486129	1.02106	1.34804
	ITPR1	2.73712	2.88159	3.19435	4.15631
	SUMO3	15.1435	11.6194	14.483	20.3411
	ESD	5.95419	5.98801	6.97861	11.0876
	SPOP	5.57439	4.9941	3.48024	9.07989
	ODC1	9.64089	10.1163	8.56518	12.6212
	SLC11A2	0.802763	0.996178	1.11914	1.72497
	KLF9	0.525196	2.58125	2.18243	2.98064
	ELMO2	8.56234	7.93761	7.081	12.7857
	LOC101865400	0.0001	0.0001	0.0001	0.0001
	RPS13	324.792	405.656	512.447	528.263
	PROX1	0.0001	0.0001	0.0001	0.0236887
	PCP4L1	0.0001	0.0001	0.0001	0.079458
	N4BP2L1	1.09806	1.48378	1.70261	1.81313
	PIP5K1B	2.17996	0.857348	1.22575	2.30204
	ASNS	0.790261	1.00777	1.53497	1.93379
	PPM1G	20.6907	19.0335	19.1809	25.506
	FAM73B	2.84985	2.10249	2.77645	3.94231
	RPL14	182.353	157.631	325.533	389.645
	SYCP2	0.0001	0.0001	0.0001	0.0001
	KPNB1	10.423	11.6343	16.738	24.6622
	PERP	0.546709	0.0001	0.2375	0.234157
	ECI2	1.40089	2.68474	4.05198	5.70372
	MSMO1	2.35694	1.6636	2.96744	3.88199
	SYT1	0.0001	0.0001	0.0001	0.0001
	MAG	0.780669	0.710638	0.892738	1.44007
	CCDC80	0.385602	0.408168	0.664933	2.30901
	GANAB	31.8573	30.0595	23.3346	34.8109
	PET100	26.0857	25.9516	31.2552	38.8234
	EXTL3	4.87917	4.3026	4.20364	5.7909
	PDIA6	15.7072	12.0235	10.5497	18.9676
	RALGPS2	0.684995	3.00218	1.79678	5.15839
	SH3RF2	0.107665	0.103901	0.12818	0.0689116
	POC5	0.802591	0.72889	1.55922	1.26723
	LOC101865442	0.0001	0.0001	0.0001	0.0001
	PLOD1	7.27551	5.60522	3.24709	6.41709
	CCDC136	0.0961972	0.0282885	0.0001	0.0113896
	MORF4L1	18.6098	12.0305	32.0618	41.0141
	SNAI2	0.0001	0.0001	0.0001	0.0001
	ARNTL	1.25958	1.19701	1.66187	2.75025
	LOC101865449	1.08462	0.654588	1.57964	2.20931
	SEPT11	4.04258	3.03393	4.37169	3.00177
	LOC101865451	0.0001	0.03865	0.028325	0.023597
	C20H16orf46	0.202246	0.0001	0.0001	0.036304
	KIF5A	0.0001	0.0001	0.0001	0.019246
	DPCD	4.54294	5.61007	3.55852	4.22584
	MED17	3.94173	3.27882	5.04106	7.31327
	CPA5	0.0001	0.0001	0.0001	0.0001
	LOC101865459	0.076621	0.0001	0.0001	0.0001
	CAPN7	0.559603	1.28917	1.2469	1.88749
	AFTPH	8.13498	9.60481	14.086	16.0473
	HIBCH	0.574419	0.428322	0.757898	0.80867
	TAF1B	0.462551	0.917633	0.975774	0.832371
	FBXO33	1.74352	1.57256	2.97632	4.08167
	DHX36	0.96786	1.47387	1.97178	2.39161
	ASS1	0.0001	0.0001	0.0001	0.0001
	NPRL3	9.34236	6.20422	8.30605	9.12968
	ZNF711	0.0816629	0.141081	0.401828	0.132922
	ZDHHC17	0.694913	0.863429	2.31951	1.18795
	PPP2R1B	0.886342	1.32082	1.44173	2.17716
	PSMA3	4.7402	5.3652	7.32413	9.87654
	MIS12	1.65306	1.16407	2.44623	1.9848
	UBTF	13.0837	13.1519	15.1057	19.0332
	LOC101865481	11.9722	7.75007	43.7206	69.6838
	HADH	10.4214	9.59317	12.2705	16.3981
	LACTB2	0.806245	1.05096	0.872208	1.18502
	FUT8	0.724565	1.34176	1.25625	1.28942
	DARS2	1.10911	0.718986	0.839077	1.1395
	CEP120	1.73468	2.75664	4.10462	4.37469
	TRAPPC9	5.06644	5.4097	3.84947	4.98981
	CCDC65	0.0001	0.145556	0.0240948	0.127389
	FAM134B	0.814954	1.2479	1.94425	1.74019
	NME8	0.0001	0.0001	0.0001	0.0001
	KLC1	5.41678	5.40964	6.17024	8.32429
	LMBRD1	4.62364	3.86499	5.23646	5.69498
	TMEM59	29.9075	23.8776	27.9156	43.4357
	GPD1	0.0001	0.0001	0.0001	0.0001
	SNED1	0.0655336	0.287013	0.183482	0.158711
	CPXCR1	0.0001	0.0001	0.0001	0.0001
	ARHGAP24	0.401034	0.472638	1.05515	1.42076
	UCK1	2.50272	3.53777	3.26872	5.65674
	CEP162	0.398199	0.259604	0.653939	0.892071
	ZNF410	5.30222	5.13284	7.0441	8.59706
	C6H5orf15	7.62999	6.93983	9.48894	12.0547
	MORF4L2	3.98942	4.00126	6.64253	7.33036
	DNAJB1	15.6615	18.7453	19.4491	30.4029
	HAUS4	3.66458	1.73127	4.18499	3.64716
	MBD1	5.36678	6.18486	6.93918	9.28276
	NEGR1	0.0145117	0.0653651	0.014356	0.00690963
	ME3	0.0001	0.158957	0.0001	0.0001
	MAN2B2	17.8549	16.506	12.7642	16.7139
	MVP	100.772	86.564	69.9206	103.986
	EIF1AX	1.42066	1.48822	2.97896	2.4182
	DAZAP1	9.97593	10.4231	8.68993	13.3654
	TECPR2	2.1003	2.07858	1.73674	3.0585
	KRR1	1.94263	1.95484	5.46171	5.56834
	KCND2	0.0001	0.0001	0.0001	0.0001
	RBMXL2	0.0001	0.0001	0.0001	0.0001
	SPTAN1	20.6597	22.3099	18.2399	23.459
	TIAM1	0.858485	0.925784	1.30851	0.942144
	CORO7	23.7394	22.6598	23.3516	21.7378
	PRDX5	45.4356	45.3281	49.7322	84.2826
	PPFIA4	0.312974	0.413752	0.11395	0.246637
	AKR1C1	0.0001	0.0001	0.0001	0.0001
	GSKIP	1.0982	0.67011	2.14531	1.94598
	PSMF1	10.946	13.768	8.58445	11.8891
	BBS5	0.021093	0.0001	0.431459	0.184326
	MMP2	0.039413	0.0001	0.0001	0.017131
	UBE3A	1.03993	1.31254	2.12424	2.69394
	ABHD3	1.87325	1.40919	3.38247	4.42476
	LOC101865550	0.019434	0.0001	0.069304	0.0001
	SLC41A3	3.37238	5.35697	2.22252	3.30803
	CDK18	0.0535771	0.13726	0.156898	0.0952977
	FBN2	0.011823	0.0001	0.0001	0.019256
	FA2H	0.0001	0.055674	0.0001	0.093392
	DNAJC7	4.18211	4.45497	5.3366	7.1042
	CTDSP2	34.7273	43.7862	39.4874	57.3778
	GNB2L1	558.231	588.129	695.374	792.202
	ADAM5	0.0001	0.0001	0.0001	0.0001
	CSNK2A2	2.46459	3.01136	2.81635	4.6384
	R3HCC1L	0.829671	1.37424	1.90586	2.80656
	NEFL	0.0001	0.0001	0.0001	0.0001
	DAP	10.3884	14.4133	14.2339	18.9081
	ZNF285	0.0203674	0.163218	0.219472	0.154867
	TRIM36	0.159973	0.115966	0.385991	0.357835
	LOC101865568	0.0001	3.09997	2.23169	4.02153
	CETP	0.389775	0.357942	1.00005	1.28677
	CAAP1	0.739365	0.913967	1.48123	1.62188
	PCF11	3.63232	4.79862	6.95181	7.03167
	INTS10	1.30819	1.41674	2.09179	2.23944
	NECAB1	0.0001	0.0001	0.0001	0.0001
	RRM2B	2.10763	2.01006	3.90468	3.00695
	SNRNP40	6.57236	7.7544	10.9757	14.0475
	WDR46	9.2075	6.29639	8.55847	10.8939
	CFAP100	0.0001	0.0001	0.037749	0.0001
	POLR2E	23.1434	26.4799	23.0746	40.3191
	LOC101865586	0.0536879	0.0277592	0.186968	0.288894
	TTC26	0.0001	0.0001	0.0001	0.0001
	CPSF3L	10.1451	8.90225	7.41444	11.8055
	MFAP1	5.50096	4.50304	6.73615	8.51218
	BUB3	10.2906	10.7448	15.4371	16.2153
	UEVLD	0.938946	1.26881	1.27664	1.82026
	TAOK3	4.42997	4.43002	5.20418	7.90131
	PSPC1	1.91484	2.35345	2.74672	2.98532
	FBXO27	0.250384	0.0001	0.083663	0.257527
	RDH12	0.195383	1.81036	0.493385	2.05507
	ANXA6	80.6452	63.7579	65.0307	74.7016
	MRS2	0.931762	1.01027	1.46673	1.04489
	MAP2	0.0001	0.0001	0.0001	0.0001
	GPBP1L1	8.68733	9.58219	12.6747	18.1621
	RIOK3	13.5661	9.24844	6.25311	14.5791
	CRYZ	0.844545	1.13915	2.66445	1.9335
	MYO6	0.317449	0.397235	0.906696	0.851805
	IFFO1	4.73837	3.57631	2.83903	3.64351
	PTBP2	0.311262	0.178204	0.850882	0.454896
	SLC1A6	0.0001	0.0001	0.0001	0.0001
	PPP6R3	2.17864	2.54623	3.70309	4.99682
	TMEM126B	1.357	1.02906	1.95154	1.97345
	QARS	39.0092	41.5069	38.8223	57.1361
	RNASET2	70.2205	68.9967	77.001	71.974
	DCAF6	4.15115	4.13019	4.24208	5.64342
	LUM	0.0001	0.280547	0.0001	0.0001
	VDAC2	17.7345	15.8761	17.9796	29.5593
	DONSON	0.392691	0.404252	0.584474	0.909817
	OSTM1	2.91233	2.84084	5.20336	6.85253
	RHOA	138.987	140.862	132.477	193.586
	TIGD4	0.0001	0.0001	0.0001	0.0001
	LOC101865633	0.0001	0.0001	0.0001	0.0001
	ZDHHC13	0.658535	0.737185	0.473337	1.33929
	CAMK2G	4.52976	4.79012	3.91469	6.2809
	RUBCN	6.95184	6.09972	5.20562	9.05307
	LOC101865639	0.0001	0.0001	0.0001	0.0001
	PLXNA2	0.045962	0.052521	0.014791	0.066589
	NUTF2	17.3945	17.3278	19.3374	25.0454
	COPS8	5.92977	6.02181	7.45096	10.4436
	RGS3	1.66866	1.46238	1.60057	2.94577
	CAV1	0.0001	0.0001	0.0530238	0.140713
	MAGEB18	0.0001	0.0001	0.0001	0.0001
	SCARB2	10.6767	11.8289	5.2924	12.4689
	EVI2A	8.66312	9.25252	27.6284	22.4217
	DCLK1	0.0001	0.0001	0.0001	0.0001
	CETN3	1.47478	0.788912	2.32903	1.60783
	TPST2	2.52137	2.42992	3.3386	4.90894
	NUDT16	0.461952	0.414365	0.577976	1.31353
	C3H7orf50	66.533	66.131	90.2586	64.9555
	G3BP1	4.33044	5.38745	8.7631	10.9914
	ACAT2	3.50456	3.07523	5.70674	6.28585
	SNAPC3	0.90481	0.714285	1.13757	0.979368
	PROM1	0.0001	0.0001	0.0001	0.0001
	LOC101865662	0.273077	0.0001	0.0505263	0.182306
	HMGB2	25.2602	24.481	21.5666	42.1431
	PPEF1	0.0101909	0.0001	0.0365217	0.016572
	GOT1	3.25748	3.64877	3.49568	4.32541
	MEIOB	0.0001	0.0001	0.0001	0.10959
	LOC101865670	1.39337	1.69857	1.67095	2.34993
	ACAA2	5.6428	4.63406	7.62104	10.581
	LSG1	1.47193	1.46395	2.69792	2.80003
	OAZ2	8.37604	8.90206	9.14187	11.1527
	PAAF1	1.90577	2.02801	3.07244	3.14762
	GSG1	0.043206	0.0001	0.0001	0.0001
	PKM	122.156	97.9385	67.7373	150.218
	ZNF35	0.0648514	0.0001	0.0337973	0.0940133
	SYT5	0.0001	0.0001	0.0001	0.0001
	RCAN2	0.0001	0.0001	0.0235771	0.0001
	CCDC126	0.452582	0.589826	0.887928	1.10037
	GLTSCR1L	4.22398	4.00365	5.01217	7.21063
	ACTRT1	0.0001	0.0001	0.0001	0.0001
	ZNF385A	2.04806	3.47554	1.84589	2.31092
	SIRT2	20.9448	21.8258	14.5813	21.3629
	MIPEP	2.55196	2.24412	2.67702	3.72221
	CPLX2	0.0001	0.0001	0.0001	0.0001
	ARHGAP17	11.0006	11.8648	7.46808	11.6954
	SRP72	3.0978	4.13194	4.69126	5.86122
	RBM3	9.14728	9.68628	7.63758	12.2431
	LOC101865701	0.180233	0.0001	0.169349	0.169032
	ACVR1B	0.650521	0.739963	0.73298	1.07907
	AGPAT5	0.135653	0.552835	0.923427	1.1741
	RAPGEF3	0.0366512	0.0001	0.126378	0.0672014
	ZNF544	0.447581	0.367812	0.282583	0.307195
	GALNT11	1.07231	2.26964	2.10125	4.69175
	TUBD1	0.521619	0.622153	0.749549	1.10388
	SLC15A5	0.0001	0.0001	0.0001	0.0001
	PSD4	33.0168	30.118	24.8868	38.3907
	DEDD2	58.6957	43.9751	51.6176	69.1545
	INPP4B	0.490458	0.648156	1.6099	1.36888
	ZCCHC9	2.23025	1.86444	4.56935	3.58765
	CTBS	3.12575	3.63661	4.17639	9.00451
	CALCOCO2	12.2592	11.587	10.8288	15.6188
	PANX2	0.0001	0.0001	0.0001	0.0001
	CUTC	2.55722	2.29451	3.80701	3.98485
	NONO	39.9161	40.2295	38.9927	55.7971
	FBXO24	0.0001	0.0001	0.239641	0.0001
	PPFIA1	1.56416	1.79414	2.43351	3.04536
	MDH1	9.83289	9.91757	14.7185	16.0215
	ZCCHC10	1.51632	1.78559	3.03295	2.11122
	SORD	1.19065	0.768086	0.75019	0.949513
	ZNF394	2.89311	4.14475	4.1139	7.09659
	RELT	7.04168	6.7565	7.51519	10.1893
	GAB1	0.210006	0.292239	0.3754	0.340077
	PNMAL1	0.0001	0.0001	0.0001	0.0001
	PPP2R5D	14.5842	12.9779	12.71	17.346
	KIAA1324L	0.0001	0.0001	0.0001	0.0001
	ZNF541	0.295965	0.619636	0.299297	0.194136
	CCDC15	0.0138407	0.230725	0.0163705	0.0879059
	HOPX	28.2914	20.9867	37.6713	76.512
	DRC3	0.0001	0.0001	0.0001	0.0658457
	RTFDC1	18.2371	14.5786	14.5302	23.8852
	LOC101865759	1.54219	4.24782	2.99135	11.4955
	ALDH1A1	13.6056	12.112	6.88331	16.2994
	LOC101865762	2.44488	2.0942	2.75204	3.2998
	PANK4	5.6164	6.86385	5.32526	7.24716
	PAFAH1B2	1.52223	2.02656	3.0238	2.33001
	DLG4	0.29575	0.221452	0.0840347	0.0834236
	CBLN2	0.0001	0.0001	0.0001	0.0001
	TUBA1A	37.9308	37.3514	30.0223	41.1031
	PRKCG	0.016729	0.0001	0.0001	0.0001
	LYPLA1	1.26774	1.81877	4.34998	4.82991
	TCTN1	0.839284	0.458266	0.612137	0.759958
	FAM178B	0.0001	0.0001	0.0001	0.0001
	C4H6orf89	8.40667	6.79201	7.34059	12.0243
	XPO7	9.02103	8.09325	6.5093	12.1424
	WDR91	1.87355	2.42859	1.86653	2.56041
	PLEKHG5	0.0482262	0.0179717	0.0395084	0.0358512
	REEP5	23.4058	19.7138	41.3794	45.5528
	CHD6	1.37056	1.8666	2.36564	2.88179
	NPC2	37.6926	37.4353	24.7462	26.9071
	SERPINB1	39.4206	32.6068	57.7059	89.3144
	VLDLR	0.0001	0.10171	0.113085	0.134917
	DNAJC11	3.47937	3.98335	3.29327	4.55653
	FGFR1OP	0.398639	0.340585	1.10515	0.697451
	RNF114	28.9551	35.2835	34.0071	35.4548
	NXF1	18.8129	15.3167	14.3225	22.1945
	EEF1G	361.005	485.264	509.756	626.236
	LOC101865795	0.0001	0.0001	0.0270887	0.0142969
	DLGAP2	0.0001	0.0001	0.0001	0.0001
	FAM71C	0.0001	0.0001	0.0001	0.0001
	COPA	18.0316	16.2343	14.5036	23.0801
	GIN1	0.370364	0.0001	0.863533	0.554836
	MROH8	0.0001	0.0001	0.0001	0.0001
	RPF1	177.583	156.896	152.797	216.441
	FABP7	0.0001	0.0001	0.0001	0.0001
	PSMB5	8.81482	8.83717	7.76572	12.4228
	BBS1	1.47824	0.313329	0.897964	1.18153
	GTF3C5	3.24527	3.36404	2.73705	4.20303
	THRA	1.83472	2.62268	2.53532	3.50824
	ARL6	0.0294357	0.153312	0.151999	0.0795982
	TMBIM6	52.9895	48.7631	42.9257	66.826
	SF3A3	10.9075	10.4762	13.0588	15.9185
	SH3BGRL	30.517	33.2661	59.7647	58.8764
	NUP85	10.1935	12.2948	10.9661	16.2766
	DYNC1I1	0.0001	0.0001	0.0001	0.0001
	SPAG7	11.5036	8.61982	12.8977	15.2197
	DTNA	0.0001	0.0001	0.0001	0.0001
	TMEM130	0.0001	0.0001	0.0001	0.0001
	EIF2AK1	5.85216	6.49147	5.26492	6.84022
	NOA1	5.91665	6.64283	6.32294	10.2297
	FAM175A	0.415591	0.76056	1.43296	1.80252
	UBE2K	1.47968	1.78759	1.81465	2.03498
	NFYC	2.8088	2.56974	3.31926	5.02674
	ST6GALNAC6	9.41067	12.2355	6.70349	12.3537
	INTS8	3.50791	4.88425	5.65491	5.85469
	MAN2A1	1.25215	1.75476	3.14343	3.05719
	GALE	2.347	1.94287	2.07565	2.43794
	NCSTN	24.3923	19.3912	19.5374	29.8366
	SIDT2	5.05715	6.32974	4.1383	5.77604
	DAW1	0.0001	0.0001	1.20173	1.70275
	SH3GL3	0.0001	0.0001	0.0001	0.0001
	CDC23	2.90758	3.14978	3.8734	4.94857
	MRPL27	15.2037	15.9477	17.3648	17.0501
	NDUFA5	1.27101	1.99049	3.38237	2.41581
	PEX3	0.37353	0.928456	0.857873	0.82712
	MMADHC	5.78119	5.48428	9.05239	10.5499
	RAB3A	1.24275	2.9459	2.15013	3.38301
	ZNF177	0.117598	0.182979	0.121555	0.368279
	HSF4	0.0001	0.0001	0.0001	0.0001
	TMEM161B	0.458816	0.897303	1.08188	1.05165
	THADA	1.46811	1.9923	2.35863	2.94166
	ZMYND12	0.0464825	0.0001	0.0952523	0.168627
	ISOC2	0.285816	0.276852	0.369748	0.473794
	RPH3A	0.0001	0.0001	0.0001	0.0001
	RPS16	757.748	853.671	1111.98	1363.09
	PRPF4B	1.54174	1.71998	3.72015	3.69546
	ENKUR	0.0001	0.0001	0.0001	0.0001
	CLIC4	1.96335	2.38961	3.03554	2.84274
	LOC101865860	9.99721	7.75877	5.95223	10.7049
	CARS2	0.882343	1.05279	0.945687	1.77995
	NBAS	2.09667	1.85336	2.07088	2.6452
	BACH1	3.28175	3.99443	5.75607	6.98937
	SLC12A2	0.279419	0.439644	0.664721	0.749805
	SMARCA1	0.0001	0.0001	0.0001	0.0001
	LOC101865869	3.87999	4.82451	6.29714	7.75271
	FAM207A	3.40325	4.07783	3.59568	5.70544
	CDK5	3.4619	3.96685	2.49826	5.18124
	MAT2A	24.4906	24.163	20.0699	35.828
	HEATR5A	0.75403	0.404587	0.995763	1.22501
	TBC1D15	1.90633	2.07005	2.87225	3.78756
	LRRC46	0.486976	0.098301	0.302755	0.624724
	TEX33	0.0001	0.0001	0.0001	0.0001
	FDCSP	0.0001	0.0001	0.0001	0.0001
	PALMD	0.0001	0.0001	0.199891	0.073586
	RHNO1	4.63879	3.69176	4.24848	5.88314
	CNOT10	3.48927	3.51199	3.54555	5.12548
	FAM208A	2.77714	3.96596	5.40229	7.29981
	NRSN1	0.0001	0.0001	0.0001	0.0001
	LIMA1	0.355463	0.28518	0.317757	1.18505
	NOP2	4.70338	5.57289	7.77714	9.38353
	PARK7	5.40552	5.4774	7.63638	8.90426
	TARS2	4.12696	4.91487	2.69642	3.678
	WIPI2	14.1916	13.646	15.929	16.5009
	LPA	0.0001	0.0001	0.0001	0.0001
	FOCAD	0.692701	1.27681	0.853392	1.93011
	SPATA6L	0.0123847	0.0001	0.047817	0.0183601
	MEIS2	0.0001	0.030843	0.0001	0.0001
	SHMT2	10.9287	10.3683	9.47579	12.4144
	SPATA18	0.0001	0.0001	0.0001	0.0001
	AAR2	3.49575	2.6637	3.14676	5.0097
	C14H11orf49	0.954913	1.07943	1.46405	1.12621
	GBE1	1.07635	0.88229	1.99957	2.72305
	LOC101865908	0.0001	0.0001	0.0001	0.0001
	DNAJC6	0.101615	0.187552	0.0265642	0.0547775
	PHACTR4	2.58127	3.59839	1.54984	2.60322
	BRMS1	7.89944	8.93173	8.55217	11.9984
	SLC39A2	0.0001	0.0001	0.0001	0.0001
	SESN1	1.67464	1.76111	4.30162	3.069
	NEMF	1.69801	2.04552	2.64305	2.87682
	TALDO1	294.127	207.075	270.693	368.947
	LOC101865919	0.0001	0.0001	0.0001	0.0001
	YAF2	0.324312	0.413914	0.528327	0.510025
	LOC101865922	0.615285	0.278376	0.119297	0.355513
	AP1G1	4.77333	4.72061	6.17563	10.4642
	DDX41	9.15923	7.78618	6.07601	10.3602
	TCTN3	0.625625	0.63152	0.096073	0.837148
	EGLN3	2.05421	2.41423	1.63731	1.9142
	SNRPB2	2.75341	2.70027	6.42269	5.89227
	ALG1	2.15687	2.47416	3.48996	3.85877
	PEX14	4.97703	7.13295	5.56614	7.17138
	SAE1	9.74913	10.4348	12.1605	18.3621
	MAGOH	5.88549	4.22662	9.63324	13.3496
	CPNE8	0.0001	0.0001	0.071901	0.20229
	GPR146	0.256039	0.166455	0.255514	0.7635
	TMED10	11.6837	12.5817	14.5939	17.569
	RAB34	0.999237	0.756449	1.01807	1.09371
	DNMBP	0.959639	1.07082	1.02943	1.54533
	COLEC11	0.0001	0.0001	0.0001	0.0001
	TBCA	4.60723	3.97828	9.09679	13.4596
	TMX2	7.55157	7.44388	5.20249	8.26788
	PPP2R5E	1.35911	1.92809	1.86664	2.41779
	VMO1	65.318	23.7559	36.8521	31.2343
	EMC4	2.37186	1.80433	2.0458	3.08733
	IST1	21.245	21.4391	20.9172	31.6175
	RAB5B	20.5964	16.6631	17.4937	33.1198
	MKRN2	5.09022	6.54901	4.52842	5.79449
	PSMC3	14.982	15.6906	13.7562	19.8807
	RFC3	1.28594	0.491611	1.22385	1.09965
	FNTB	0.827561	0.774113	1.06559	1.06653
	AGPAT1	10.1018	7.93288	7.0285	11.9385
	SERF2	375.444	393.333	368.201	392.03
	ATG13	6.86936	9.22819	6.39938	13.1004
	TOB2	11.624	12.1982	12.4152	20.1939
	TAB2	9.23166	11.4905	12.7352	16.7622
	ADSS	2.44054	4.12405	5.60938	6.23392
	RNF32	0.0001	0.0001	0.0001	0.0001
	MRPS18B	19.5564	24.2508	17.3088	25.8015
	YME1L1	5.31428	6.74185	8.9718	10.953
	NEFM	0.0001	0.0001	0.0001	0.0001
	ELAVL2	0.0001	0.0001	0.0001	0.0001
	SERPINA5	0.260648	0.257331	0.11475	0.185725
	DTX4	0.204857	0.26081	0.076805	0.188257
	HS3ST1	1.47179	1.36163	1.34772	1.50122
	DEF8	3.68146	3.75879	3.39896	6.93781
	LOC101865988	2.06795	0.953092	3.36348	1.34136
	PGRMC2	2.44524	3.23594	3.31845	4.38391
	B3GALT2	0.0001	0.0001	0.0001	0.0001
	TKTL1	3.03696	1.96364	3.22544	2.48643
	FRY	2.62856	2.35261	3.9646	5.75324
	ZNF577	0.535954	0.456186	1.89611	1.21635
	GRIA3	0.0001	0.0001	0.0001	0.0001
	VPS50	0.498448	0.725969	2.0419	1.51194
	SEZ6	0.0001	0.0001	0.0001	0.0131937
	CCND3	61.3328	49.6978	56.6115	82.924
	NUP88	4.53893	5.27337	5.28047	8.32991
	PRRC2A	39.0888	36.2959	25.4893	45.3164
	GLT8D1	1.90696	1.67178	2.97053	3.86919
	ALG6	0.510892	0.802871	0.883023	1.58573
	ROPN1B	0.0001	0.0001	0.0001	0.0001
	GNA14	0.0001	0.0001	0.0001	0.0001
	SOX5	0.0658907	0.154235	0.254587	0.442503
	TM9SF4	14.0868	15.5382	10.0838	17.2888
	SPG11	2.84813	2.89477	4.47663	6.63694
	FBXO9	6.43974	6.58533	7.02466	8.44881
	FAM175B	1.83733	2.10282	2.36802	3.53433
	SCEL	0.0001	0.0001	0.0001	0.0001
	SAFB	19.8107	18.9516	22.3729	27.3805
	DARS	3.93438	5.95461	8.92835	11.4471
	RGMA	0.0001	0.0001	0.0001	0.0001
	PRELID3B	2.48998	1.70775	5.6595	5.00969
	PLRG1	2.20934	2.53734	3.81956	4.16052
	DACT1	1.09168	1.58717	1.27555	1.65312
	LOC101866025	0.0001	0.0001	0.0001	0.0001
	UBAC2	14.5281	14.6944	19.1373	21.3513
	RFC1	1.55564	2.20456	3.00876	3.33523
	KHDRBS1	8.96119	10.4158	6.31943	8.58785
	ADIPOR1	135.191	92.1478	48.8414	67.2533
	CPT1B	0.578628	0.510255	0.290552	0.631917
	KLHL1	0.0001	0.0001	0.0001	0.0001
	SARNP	3.59633	4.07201	8.27168	10.6828
	ITGAM	27.7456	18.643	17.2744	49.8389
	HTATSF1	3.99964	4.43118	6.25026	8.25679
	HINFP	3.74285	3.07932	4.0769	6.26684
	CCNG1	5.21014	8.74927	20.5944	13.9013
	RNASEK	162.49	150.358	123.326	180.993
	MGST2	1.94966	2.07237	1.48138	1.834
	NOB1	9.22161	8.96426	8.6509	12.0291
	OXCT1	1.4624	1.84357	1.78699	2.62903
	LOC101866053	0.112866	0.0001	0.283543	0.145905
	SLC29A1	3.69655	2.60417	0.579677	1.97267
	NAPEPLD	0.159753	0.282114	0.352402	0.397901
	DNAJC5G	0.0001	0.0001	0.0001	0.0001
	FBXO7	80.4654	36.2387	41.1476	46.0227
	SHISA5	73.474	95.8524	75.4768	87.2961
	TSG101	14.6589	13.464	15.0987	20.9436
	LOC101866062	1.38434	1.4028	1.82156	2.99262
	MLF2	25.5934	29.0563	24.981	34.8538
	DCAF8	8.91152	6.66044	8.33632	12.0116
	CA2	11.7445	4.40975	2.92552	3.71338
	CAPN12	0.0897039	0.323446	0.0691288	0.0950839
	CALD1	0.261506	0.0001	0.188645	0.273715
	PPP3CB	4.19539	4.91874	4.52016	6.80952
	HERPUD2	9.52575	10.0078	10.9288	12.7248
	VAMP7	3.43482	3.4983	6.6907	6.12055
	RQCD1	2.90411	3.4047	4.62407	4.68041
	DAXX	21.4862	20.6283	20.4929	27.5109
	GPM6B	0.0001	0.0001	0.0488807	0.0001
	NIP7	2.52334	2.52871	2.15036	4.72957
	CFAP36	2.36632	3.48853	4.01354	4.99727
	ASRGL1	2.12255	1.64092	2.27691	4.04144
	HEATR4	0.0001	0.0001	0.0001	0.0086859
	RDH11	2.47078	1.99608	3.1776	3.58976
	LOC101866089	0.522228	0.278139	0.458068	0.53999
	NUP58	1.44842	1.91033	3.26526	4.34163
	HIF1A	3.21234	5.56222	8.29728	8.39624
	ACSL6	16.1693	7.07957	5.62313	8.83453
	RPL5	144.07	165.446	426.237	405.329
	VPS8	3.01777	2.93568	3.37088	5.00688
	CABLES1	0.0553341	0.0001	0.253993	0.438529
	SLC41A2	0.0265208	0.0001	0.0499029	0.0278678
	OSER1	3.04709	2.26777	3.84044	5.62712
	RPL24	188.911	219.705	265.675	283.507
	AMZ2	3.57616	5.86742	4.9762	8.13108
	PPP1R36	0.0001	0.0001	0.123591	0.0001
	N4BP2L2	1.34247	1.95862	3.06829	2.86126
	GAPDHS	2.14359	2.42341	2.66943	2.94077
	TTYH1	0.0001	0.0001	0.0001	0.0001
	CHPF	3.63943	4.42221	3.04763	4.55247
	SESN2	5.84415	5.18633	5.43176	8.285
	AKAP6	0.00471562	0.0001	0.0001	0.0118927
	ABHD16A	14.7814	13.9399	14.0438	19.5321
	RUNDC3A	8	7.19019	3.99841	11.6939
	C1QTNF1	0.409283	0.522849	0.754775	0.231632
	TSPAN5	1.10514	1.21996	1.29121	1.10339
	BMP5	0.0001	0.0001	0.0001	0.0001
	C20H16orf58	4.49501	4.69692	3.7363	5.76586
	HSPB6	0.0001	0.0001	0.0001	0.178529
	C10H20orf96	0.0001	0.0001	0.0001	0.0001
	LOC101866126	0.0001	0.0001	0.0001	0.028828
	C1H1orf234	0.0001	0.0001	0.0001	0.0001
	PAK1	7.87736	5.0341	10.3832	10.7433
	MGAT4A	0.136132	0.360231	1.13363	1.1439
	CCDC90B	2.42599	2.91971	4.3385	4.65015
	SLIT2	0.0001	0.0001	0.0001	0.0001
	SCG2	0.0001	0.0001	0.0001	0.0001
	FOLH1B	0.0001	0.0001	0.0001	0.0001
	AKAP1	1.38149	1.12818	1.87376	1.99078
	SLC35F3	0.0001	0.0001	0.0001	0.0001
	DCN	0.0001	0.268449	0.0847066	0.0001
	NUP107	1.58165	1.21906	2.10365	2.59068
	RBFOX1	0.0001	0.0001	0.0001	0.0001
	ARF4	10.8143	12.1589	10.8248	14.0838
	GLT8D2	0.0001	0.0001	0.0693821	0.223542
	BORCS5	3.25979	3.71036	3.4319	5.03559
	MPHOSPH10	1.04105	2.10046	4.57491	3.86112
	SLC22A14	0.0001	0.0001	0.0001	0.0001
	FEZ1	0.0001	0.115716	0.0786648	0.151522
	MRPL55	3.58729	4.48725	2.44464	4.42011
	CFAP43	0.0001	0.0001	0.0001	0.0001
	LOC101866160	0.0001	0.0001	0.0001	0.0001
	TXNDC2	0.0001	0.0001	0.0001	0.0001
	CMPK2	10.5483	9.90652	0.0001	3.28871
	PI4KB	8.3581	8.24848	6.72653	10.2688
	CCPG1	7.25322	6.35228	11.1325	12.3795
	RPL9	79.5923	82.2563	185.848	182.781
	UNC13C	0.0001	0.0001	0.0001	0.0001
	LOC101866167	0.186698	0.0427906	0.141813	0.0921642
	ST7L	0.898601	1.28506	1.39198	1.69835
	UPF1	15.1819	14.0753	16.469	25.7562
	SS18	3.27282	3.53992	5.32848	5.88139
	RAD23B	5.32102	5.87213	5.99554	8.78717
	VARS	12.3361	12.8249	9.27879	13.8321
	IFNGR1	19.8936	17.3106	23.6777	24.7577
	FAM220A	5.10098	5.17535	6.17056	7.41719
	LOC101866181	0.0001	0.0001	0.0001	0.0001
	NEK9	9.23173	9.65311	9.96038	14.513
	SGK1	8.56372	9.41554	1.78016	20.6069
	CTSA	77.7508	59.1841	46.0838	66.789
	GMCL1	2.08658	1.73619	2.53141	4.7512
	EPRS	4.9119	7.54073	7.99353	12.6397
	TOE1	1.34749	0.977204	1.7426	1.97311
	ATP2B1	1.12047	2.47988	3.14665	2.962
	ATRIP	1.2062	1.41791	1.47547	1.77658
	PCYT2	4.83762	6.5349	5.93073	7.66701
	NFX1	1.63421	1.62313	1.93531	2.70022
	ANAPC4	1.28986	0.752702	2.89539	2.78014
	LOC101866198	1.0287	1.58355	1.62026	2.37807
	CDADC1	0.0735254	0.113854	0.121158	0.128927
	AQP4	0.0001	0.0001	0.0001	0.0001
	HSPA9	9.31884	9.04868	10.3686	14.3621
	LOC101866203	0.178077	0.0001	0.322181	0.334032
	RPS27L	2.69022	2.73298	4.96023	6.04542
	PEX6	2.74705	2.69385	2.73902	4.04113
	URM1	14.4334	14.9923	14.9106	19.3675
	EIF4B	40.0902	44.5862	55.3843	77.3956
	KDELR2	4.86749	5.99534	5.88714	6.945
	DYRK3	0.324735	0.396893	0.337319	0.847867
	CEP85L	0.305212	0.453615	0.703871	1.103
	NRBP1	23.7603	20.2439	24.0207	33.3935
	NSUN5	3.89034	3.61751	5.07841	6.71222
	YIPF5	1.09663	0.935537	2.23541	2.68357
	PGK2	0.0001	0.0001	0.0001	0.0001
	UPF3A	2.16221	1.69238	3.35915	4.64435
	SYT11	2.50306	1.337	2.07057	4.10731
	KIAA1683	0.045692	0.093913	0.0001	0.0001
	C7H14orf79	0.29783	0.189136	0.0235905	0.342412
	NT5C3A	7.31797	6.6974	10.7716	9.75584
	CDC37L1	0.516847	0.556688	1.82588	2.20755
	BLOC1S6	1.14074	1.66997	1.9429	2.65077
	FARSA	9.86452	8.64692	8.14515	10.4455
	WDR45	27.1782	19.0616	16.7952	29.8816
	CSDC2	0.0001	0.0001	0.0001	0.0001
	MGAT4C	0.0001	0.0001	0.0001	0.0001
	EIF2A	4.11073	5.71602	9.50001	10.3884
	ARHGAP9	23.4198	21.3554	23.2738	30.1378
	ERICH2	1.14009	0.0001	2.28477	0.0001
	PIK3R1	1.06902	1.63113	2.59292	3.6877
	CHD9	0.35924	0.622735	0.799527	1.32949
	MYO15A	0.0001	0.0001	0.0001	0.0001
	SLC35F5	0.327177	0.198214	0.568907	0.445257
	USP39	8.18219	10.757	8.99526	12.2397
	UBA52	1517.72	1737.83	1393.45	1367.87
	HPCAL1	27.5834	24.9522	18.5886	36.6335
	UBE2E1	2.28541	2.20024	3.10434	3.79473
	AKAP10	2.25273	2.87918	2.65837	4.19747
	MICU1	9.82622	6.20534	6.74482	9.70969
	FAM35A	0.450864	0.372199	0.854105	1.02238
	NDUFAF3	6.59259	8.27138	6.78051	8.72648
	LOC101866259	0.0001	0.0001	0.0001	0.0001
	SLC5A11	0.0001	0.028397	0.0132875	0.0001
	CAP1	110.372	90.3616	107.04	164.932
	CAMKK2	6.86245	7.20929	7.55744	12.8102
	ADORA1	0.0001	0.0001	0.0001	0.0001
	POGZ	2.49892	2.94316	2.81756	4.29525
	NUP62	14.8115	15.4576	11.3501	18.9284
	ZDHHC4	2.8111	3.06868	2.76303	4.15507
	TTC34	0.059079	0.0001	0.040881	0.0001
	COPB2	9.93288	9.52775	14.4815	18.7676
	PLOD2	0.0001	0.0001	0.0001	0.0001
	KERA	0.0001	0.0001	0.0001	0.0001
	LOC101866276	0.0001	0.0001	0.0001	0.027915
	SCCPDH	2.24543	2.26753	3.13962	5.06642
	RB1CC1	1.31489	2.23273	4.16716	3.26527
	YPEL4	2.41475	1.70962	1.70895	3.34876
	M6PR	13.1663	10.6104	13.0579	13.6801
	SSBP2	2.77645	3.93389	5.32222	5.82764
	LOC101866282	0.0001	0.0001	0.0001	0.0001
	ZSCAN29	1.577	2.09561	1.24722	2.47709
	FADD	2.73842	2.45386	3.02234	4.79235
	RPA1	14.0209	11.886	11.455	17.7823
	GSS	1.20362	0.913468	1.72414	1.6466
	PRSS2	0.0001	0.0001	0.0001	0.0001
	LOC101866289	0.0001	0.0001	0.0001	0.0001
	CUX1	2.09925	2.22888	3.5076	4.85911
	EDNRA	0.0001	0.0001	0.0001	0.0001
	RTN3	7.31702	7.36907	9.42893	12.0517
	MIEN1	12.738	16.7235	13.3956	19.7095
	RNFT1	2.28019	1.87385	3.35952	3.7952
	CFL1	261.106	244.466	227.866	320.136
	LOC101866300	4.28733	5.14485	8.02412	13.7027
	ATP6V1E1	42.0643	30.8532	32.9343	63.3659
	LOC101866303	0.0001	0.0001	0.0001	0.0001
	FBLN7	0.0001	0.0001	0.0001	0.0001
	BCL2L14	0.658318	0.763178	0.0001	0.245948
	CXXC5	5.65298	3.74161	3.86297	4.69125
	UBQLN1	6.60337	7.50849	10.1434	10.626
	KMT2A	4.61195	6.39624	5.70641	9.42572
	RAD50	0.33924	0.542918	1.1689	0.70174
	EBAG9	0.699624	0.487298	1.44784	1.38375
	OXNAD1	0.251287	0.166955	0.228521	0.245181
	TMCO5A	0.0001	0.0001	0.0001	0.0001
	ZNF8	0.900271	1.22874	1.35113	1.86209
	HOMER1	0.06673	0.0001	0.0543584	0.0812502
	LYPLAL1	0.967521	0.954641	1.37227	2.6533
	PIN1	18.4789	18.2856	15.3021	21.8189
	DSCR3	6.37708	7.50446	8.59086	10.6193
	CAMK2D	0.609828	1.82406	1.65558	1.81949
	GAS7	2.48217	5.02344	6.0818	2.18405
	PAK3	0.0116442	0.0001	0.0214824	0.0256764
	PGS1	5.3544	5.22983	5.52043	7.68924
	TRIP10	0.656633	0.101311	0.322405	0.837927
	NPDC1	0.467879	0.1939	0.217089	1.17504
	CAPZA1	21.5222	22.1152	35.2228	45.7262
	VAPA	6.95876	6.44732	9.38237	11.8719
	ETFB	14.7857	16.5404	19.1794	21.7341
	KLC2	2.4681	2.08547	3.18493	3.32417
	LOC101866342	0.09721	0.0001	0.332853	0.237255
	TTI1	3.33624	3.3554	3.61595	4.28053
	AARS	21.5226	22.8145	15.6063	22.9391
	LOC101866346	0.0001	0.0001	0.0001	0.0001
	TIAL1	3.9092	4.40292	5.39398	6.31727
	RPS3A	372.965	444.2	942.519	962.09
	SEPT4	0.0001	0.0001	0.0001	0.025638
	TRAPPC2	0.899394	0.77674	0.445441	0.561394
	SMARCAD1	0.493686	0.545125	1.34237	1.23572
	PAFAH1B1	6.93354	7.51295	10.3014	12.1395
	C1R	0.0001	0.053332	0.0001	0.0001
	ATP2C1	4.11265	3.94442	4.12266	5.22656
	SERPINI1	0.487398	0.601891	0.764461	1.79409
	BCL2L13	5.84329	5.69828	5.22331	5.19244
	EIF1AD	3.72084	2.77816	4.46104	4.7529
	LY6E	192.993	190.506	94.457	207.143
	RFX5	8.03071	7.65704	7.54703	10.7972
	NAPB	0.735888	0.556467	1.07537	1.08646
	CELF4	0.0001	0.0001	0.0001	0.0001
	GUCY1A3	0.699791	0.560903	0.214073	0.394535
	ERGIC3	35.9135	34.5162	33.7138	44.2523
	ZNF653	0.754445	0.946118	1.00985	1.31028
	CUL3	3.47011	4.58218	7.45929	8.01737
	GTF3C6	1.8383	1.47267	2.99534	3.49937
	GATB	3.18353	4.10766	2.00542	4.56137
	MKRN1	54.9933	35.0088	30.8352	45.8116
	CALM3	80.3575	72.5565	57.3705	97.0177
	TDP1	1.21043	1.18857	1.93251	1.4403
	PDPK1	5.24308	4.80867	5.0511	8.27877
	PHF7	0.811602	0.0001	0.381209	0.662764
	UIMC1	2.4859	1.62367	2.62585	3.92031
	SPIRE1	0.012294	0.095969	0.015105	0.180997
	LOC101866390	1.29153	2.35948	1.90757	2.17081
	DYNLL1	57.0377	34.6418	56.8963	63.4174
	TMEM110	2.74946	2.456	1.99366	3.61777
	RPL7	134.714	159.442	314.06	300.919
	PCBP1	167.15	168.668	156.403	226.498
	LOC101866396	0.332958	0.573532	0.45404	0.405067
	CDK14	0.136657	0.206059	0.447011	0.782117
	MTMR2	0.809316	0.479401	1.22922	1.32225
	TAGLN3	0.0001	0.0001	0.0001	0.0001
	OLFM3	0.0001	0.0001	0.0001	0.0001
	AGA	1.82795	2.47206	1.6096	3.52884
	SKA3	0.163977	0.267314	0.0001	0.138917
	TMED9	25.9347	20.6258	23.8468	38.8274
	BBX	0.639343	1.44549	1.61194	2.15327
	RGS7	0.0001	0.0001	0.0001	0.0001
	LARP7	1.80083	2.71297	3.11258	3.98427
	NARFL	3.45546	3.79581	4.44801	5.37061
	FAM227B	0.0001	0.0001	0.0327275	0.044081
	MAL2	0.0001	0.0001	0.0001	0.0001
	CCNL2	2.80626	2.18117	3.28297	4.51388
	SDC4	0.40136	0.956697	0.476173	1.00561
	EPHX1	1.94032	2.77724	1.86571	1.62937
	NARF	7.11315	8.53305	6.51007	11.9867
	TSNAX	1.64867	2.17898	4.25104	4.25213
	MBD6	11.6828	7.89159	7.30896	13.949
	STXBP2	31.3306	29.1034	20.8372	34.5665
	DSTN	6.79868	7.73332	7.38725	12.9517
	IZUMO2	0.0001	0.0001	0.0001	0.0001
	FBXO25	1.45014	1.4274	1.3596	2.0813
	CYFIP2	22.374	21.3414	21.0333	27.4713
	LOC101866431	60.036	59.5265	39.965	48.5856
	SEPT7	8.89116	9.50088	21.2905	20.0829
	RPL8	917.071	1042.35	1296.26	1618.96
	BRAF	1.41157	1.78831	2.49758	3.13333
	TUBB4B	53.7836	40.4262	31.799	52.0158
	PPP3R2	0.0001	0.0001	0.0001	0.0001
	EEF1D	53.2672	63.2291	69.4212	95.1994
	SART3	5.74056	6.54322	5.95718	7.7849
	NOL11	1.88736	2.33948	5.06334	5.36127
	ZNF266	0.834786	0.664075	1.01336	1.07521
	NR1I2	0.0001	0.0262234	0.0001	0.0001
	ZWILCH	0.289166	0.0421857	0.563618	0.714161
	AMPD2	4.89553	5.44003	4.1691	4.62498
	SULT1C4	0.0001	0.0001	0.0001	0.0001
	FAM229B	0.0001	0.0001	0.0001	0.0001
	TAF5	1.01066	0.412928	1.10468	1.34035
	CFAP58	0.0001	0.0001	0.0001	0.0001
	CLUAP1	0.457026	0.319765	0.88277	1.11168
	HDLBP	17.389	15.5819	12.5715	19.7484
	MRFAP1	25.9313	26.774	31.9889	43.5027
	UBE2V2	1.33449	3.14606	4.86069	3.29809
	MAX	0.771565	1.48175	1.93424	1.16985
	NDUFAF7	1.41278	1.26613	2.08202	1.81394
	AK7	0.0001	0.0001	0.0001	0.016903
	ETNK2	0.0001	0.0001	0.142897	0.0800147
	SPIN1	1.02923	1.42579	1.90578	1.96862
	FRZB	0.0001	0.0001	0.0001	0.0001
	C11H12orf45	6.60121	3.39616	4.29509	7.41765
	LONP1	7.90379	8.44235	6.64132	9.34126
	ATP1B1	0.099869	0.487565	0.1151	0.06946
	PNPLA6	19.3658	15.3983	13.3725	22.6002
	LDLRAD3	3.79721	2.79255	1.62218	3.57228
	MCF2	0.0001	0.0001	0.0867364	0.0488905
	SERPINB6	3.28305	3.34123	2.39267	5.36192
	DPP8	0.566469	0.673743	1.1883	1.42047
	TOP1	10.741	8.09191	13.4932	19.543
	FNTA	3.07885	5.23163	5.89868	7.17645
	SUPT20H	2.89467	3.79688	3.50876	6.06255
	LOC101866504	0.6163	0.718709	0.642421	0.970691
	DNAJC10	1.60274	1.2489	2.31019	2.28212
	ADPGK	8.57452	9.33622	10.2697	13.6635
	BZW1	5.56394	10.4453	18.0149	21.9711
	RGS12	0.130884	0.14926	0.10086	0.142992
	OS9	45.3441	41.6803	28.6067	39.6746
	CNOT7	3.51437	4.34738	6.75526	7.08384
	IMPDH1	4.24528	3.75933	7.46246	6.03466
	VAMP3	10.315	11.9714	15.8995	18.1792
	ANXA11	34.4567	32.1317	41.3222	60.1499
	SGOL2	0.032984	0.04622	0.046541	0.053609
	VWA9	2.17007	1.57947	1.90463	1.97269
	LOC101866521	0.0001	0.0001	0.522241	0.986634
	DPH3	2.81567	2.66847	4.74814	4.4128
	STMN1	10.5354	7.03039	10.1406	11.4215
	CD109	0.124512	0.255289	0.058432	0.163315
	MZT1	0.489261	0.205108	0.768081	0.824958
	DGKE	0.254028	0.317372	1.27713	0.984476
	HCFC1	8.55368	9.36874	6.05855	10.8071
	GTSF1	1.83764	0.0001	0.0001	0.213626
	AP4M1	2.65888	1.96108	2.95669	3.16084
	SLAIN1	0.473962	0.320709	0.916602	0.69344
	PRMT2	7.22786	6.22305	7.90164	10.5988
	TBL1X	5.1422	6.84524	4.89311	8.04547
	POLR2A	38.2739	31.9638	27.9977	34.3277
	CAPN10	6.86859	9.00456	5.65657	6.53961
	LOC101866541	0.587403	0.203471	0.706412	0.986408
	YWHAQ	17.2822	15.6251	20.002	25.4516
	KRI1	3.81385	2.7086	3.15141	5.02437
	LOC101866545	1.50181	0.949665	2.37931	4.48384
	ARFGAP3	2.66509	2.46527	2.58826	3.54713
	ARHGEF9	0.215023	0.166009	0.253074	0.366324
	ZMYND10	0.27526	0.220712	0.234296	0.28809
	CIZ1	16.4814	14.5837	9.89898	10.4437
	DGKD	5.749	5.66659	4.81585	7.29305
	MRPL49	21.8836	24.9671	20.7236	31.9362
	MNS1	0.084328	0.13029	0.471259	0.911577
	NME7	0.145206	0.0836946	0.438385	0.280373
	FAM212A	12.2372	11.1974	14.3388	15.4096
	C13H2orf42	7.45224	4.72694	4.63803	6.72746
	LIAS	0.671738	0.854464	1.00232	1.63876
	ELOVL1	13.1905	11.4492	12.7761	17.8146
	PIAS3	5.52836	6.01649	4.45536	7.20416
	SEC14L1	36.3842	35.8519	32.9362	42.8569
	NDE1	8.59934	7.60946	7.29839	13.5742
	ARPC5	38.4091	34.0355	59.7957	79.0755
	SPG21	17.7124	20.5506	17.1748	25.0634
	OSGEP	3.56038	4.1088	5.42305	6.32812
	TSPYL2	2.9151	2.51302	3.61043	4.92464
	DENND6A	1.6797	1.52098	2.71327	3.42627
	DLST	14.7101	14.4136	13.1388	20.0671
	RGS17	0.0001	0.0001	0.0001	0.0001
	TFPT	10.2016	4.04548	5.13087	6.61614
	PSMA2	15.3183	18.5887	23.2728	27.6314
	OGT	8.14726	9.75966	13.9625	14.6148
	LOC101866583	7.04564	9.87482	6.86539	7.67411
	RNF139	2.87266	3.26021	5.25253	5.45498
	UBE2C	2.21739	1.14442	0.745939	1.45085
	CDKL3	0.0351902	0.0001	0.0287895	0.0399289
	GUCY1B3	1.83599	2.55518	2.17144	3.92499
	LCA5L	0.0823774	0.0001	0.0396014	0.0001
	SNRNP70	22.9102	22.8503	20.0371	26.6879
	RAC1	41.7257	38.469	41.7361	47.9008
	RABEP2	5.38031	5.90441	5.06025	7.60167
	FAM213A	2.19231	1.66998	2.56243	2.41731
	GABRB1	0.0001	0.0001	0.0001	0.0001
	PXYLP1	0.954295	1.02831	1.68167	1.27631
	POLR2G	10.5978	9.45742	11.5755	17.891
	CCDC62	0.0001	0.0001	0.0001	0.122692
	NCAM2	0.0001	0.0001	0.0001	0.0001
	TUBB2B	34.6919	8.17933	3.5378	9.00195
	SNX9	1.89109	2.26752	2.75112	3.01928
	EIF2B5	7.67835	7.82925	8.50305	11.5249
	PGAM1	70.0231	71.3181	71.5874	99.9427
	DNMT1	8.87591	8.95834	6.29868	9.9702
	TEX264	8.56951	10.5956	9.93232	14.9261
	PSMA8	0.0001	0.0001	0.0001	0.0001
	PIGQ	2.95758	2.25606	1.56181	2.81068
	SLC38A9	0.599305	0.797391	0.896418	1.4144
	SLC27A4	4.33038	5.13678	2.65944	4.3997
	TMEM55B	7.65374	7.873	10.868	12.4426
	CTCF	11.6149	11.3437	12.2382	17.7159
	TRIM44	3.85897	4.35462	4.92436	6.21993
	DBF4	0.793026	0.701754	1.14067	1.03706
	ARMT1	1.14629	0.962141	2.83372	3.17519
	PRRT3	0.113992	0.0001	0.159512	0.160809
	MBIP	0.271149	0.466012	0.728003	0.929136
	RPS17	739.275	678.812	986.027	1051.51
	FTSJ3	4.8868	4.73531	5.25698	6.48807
	DBN1	3.96258	4.97994	6.99046	8.31373
	PTPN2	4.70211	3.21375	7.03113	8.08861
	EPHA4	0.00956277	0.0001	0.0001	0.0001
	FUCA1	28.8582	20.3767	21.6869	50.7117
	LEMD3	1.2878	2.29996	3.87598	3.91057
	FAM107B	14.0486	13.782	19.5311	25.7901
	VMP1	2.93247	2.51194	3.2433	5.32916
	GARNL3	0.0001	0.0001	0.0001	0.0001
	CAPZB	60.047	55.3358	60.4158	80.6414
	LOC101866646	0.0001	0.0001	0.0104742	0.0001
	SUGP2	2.20321	1.79926	2.57105	3.05191
	LOC101866649	0.0001	0.0001	0.0001	0.0001
	LOC101866651	1.94465	2.9558	3.5277	4.67357
	MON1B	8.44609	8.85164	6.43575	9.65073
	FAM63A	5.00131	3.15016	2.50672	4.59053
	OCIAD1	4.71704	7.10832	7.89332	9.58887
	KIAA0408	0.0001	0.0001	0.0283245	0.0001
	GNB5	0.133593	0.174626	0.368589	0.298677
	DNAJC5B	0.0001	0.0001	0.0001	0.0001
	TBC1D2	2.415	3.49002	1.5298	2.25446
	SMC2	0.416868	0.190262	0.616526	0.697878
	CDC25C	0.185322	0.103185	0.0001	0.0823387
	XRCC6	61.5522	57.7065	65.7563	84.6817
	MRPS35	2.602	3.37763	4.6969	5.20325
	HBS1L	2.1361	0.932337	2.45046	2.46802
	SMCHD1	6.2985	7.99985	14.4319	14.4511
	SPACA7	0.0001	0.0001	0.0001	0.0001
	NDUFAB1	8.03411	9.1287	15.2821	16.4861
	NUDT21	5.49015	8.22701	7.94036	11.9084
	C2H3orf18	0.792621	0.479463	0.445275	0.668892
	NCOA6	6.81245	6.72998	5.33718	8.74347
	KIAA0430	6.40371	6.82397	6.28125	13.2859
	PAQR6	0.176481	0.165915	0.27179	0.323408
	CAMLG	9.45018	10.7317	10.0226	12.9612
	EIF2B2	3.49305	2.43138	2.93952	3.92419
	ALMS1	0.394647	0.498252	0.605543	0.970017
	YTHDF1	7.99367	8.52467	8.98089	12.5588
	PLCD1	2.22141	1.90014	1.40713	2.35811
	VRK1	0.715242	0.967891	2.54874	2.01607
	UBE2N	5.73338	7.26757	9.25774	9.98093
	C11H12orf42	0.0001	0.0001	0.0001	0.0001
	BLCAP	6.79379	5.75535	5.8293	7.87787
	KRT72	0.0001	0.0001	0.0001	0.0001
	ADAL	0.37145	0.5034	0.661415	0.826868
	MAPRE2	9.72028	9.84128	9.94846	15.6773
	TCERG1	1.46628	2.05268	2.82884	3.52046
	CORO1A	540.415	513.153	492.992	724.897
	PPP1R9A	0.0001	0.0001	0.0001	0.0001
	TBP	2.71114	2.23995	2.36392	3.88646
	GPALPP1	0.41324	0.809447	1.07173	1.22664
	SMIM15	2.55603	2.81903	3.34517	4.443
	DENR	4.73804	3.24804	5.95423	7.95838
	EPHB4	0.14922	0.031974	0.0001	1.47053
	VEZT	0.499113	0.498604	0.754555	0.76028
	NUP155	1.74645	1.87067	1.86065	2.95051
	ATP6V1C1	0.906053	0.702384	1.75794	2.44775
	LOC101866707	0.0001	0.684144	0.225604	0.495667
	HAUS2	1.48129	1.18966	2.30605	3.00378
	KCNAB1	0.0001	0.0001	0.0146972	0.0398184
	TRAK2	4.95967	5.2657	3.86298	7.46052
	C20H16orf78	0.0001	0.0001	0.0001	0.0001
	POLD3	3.21971	1.9667	4.16951	8.7953
	USP48	3.31412	4.32163	4.96538	6.36955
	AKAP3	0.154675	0.0001	0.123738	0.0157833
	CDK2AP1	4.43399	6.41981	4.15224	8.39538
	ACTR1A	21.5128	20.3664	22.2159	33.1934
	RPS20	275.604	290.363	413.485	391.958
	CETN2	6.49816	8.24377	10.936	7.01573
	AHCYL2	0.670413	0.618757	0.685333	0.871963
	PITPNM2	2.04771	2.16459	1.49821	2.4407
	ACOT7	8.65222	4.46159	7.34249	10.5585
	NOLC1	5.19312	4.16182	5.22093	7.6099
	CBLL1	1.74909	2.23928	3.02359	3.08987
	NAB2	3.40154	3.76232	4.42046	7.37821
	PMFBP1	0.0001	0.0001	0.0001	0.0001
	CCDC181	0.0001	0.0001	0.0787857	0.0001
	SORBS3	5.25105	3.43854	3.98247	5.10154
	ZNF474	0.0001	0.0001	0.0001	0.0001
	LMO7	0.0462297	0.0355521	0.155783	0.311995
	COCH	0.0001	0.0001	0.114098	0.233686
	ZNF473	1.60556	1.66153	2.19549	2.37524
	CD9	33.7285	23.7332	48.2193	35.9012
	MRPL47	1.89503	3.98187	5.25305	5.21221
	STX3	1.86104	2.33186	2.20429	2.46372
	CDC42SE1	84.9799	73.5945	84.4353	128.558
	BRWD1	0.344549	0.674828	1.53628	1.52923
	CCNDBP1	31.4377	24.5657	25.1173	35.3043
	LOC101866755	0.0001	0.0001	0.0210535	0.118346
	NASP	4.5349	3.41855	5.56072	6.85848
	RPS19	548.817	688.984	884.71	968.929
	FHL3	9.32093	6.34105	6.188	10.8184
	FMO5	1.07171	1.53823	0.747087	0.908483
	SLC16A1	1.1999	1.49906	0.392948	0.667257
	RPLP2	889.931	868.124	1016.27	1165.93
	ZNF569	0.205662	0.0992159	0.333795	0.492306
	DRP2	0.0001	0.0001	0.0001	0.0001
	KCNN3	0.0160344	0.0719282	0.0384978	0.107849
	EIF4G1	20.2489	18.9588	14.7138	26.312
	KTI12	1.08601	2.22169	2.48119	3.49591
	ID2	21.2134	23.1784	21.9399	34.8401
	ZNF398	1.36945	1.79878	1.81403	1.92887
	PHF12	17.2796	16.5186	17.7015	28.2508
	CARS	6.68563	6.09079	6.12141	9.14117
	ARFIP2	5.36793	4.27093	4.59995	6.0581
	PRPS2	3.49871	3.32964	4.42795	8.03172
	CDO1	0.0001	0.036778	0.0001	0.0001
	AZI2	1.03212	1.47319	2.53767	2.2753
	TANGO2	9.81131	8.10469	7.0889	13.2586
	CNBP	49.3454	53.9105	65.5862	89.0229
	CRHBP	0.0001	0.0001	0.0001	0.0001
	VPS53	2.5002	2.47266	1.95529	3.74505
	DDIT4	10.3996	15.355	11.5027	12.709
	TRPC4AP	22.2689	20.6342	20.9872	29.5528
	NDUFS8	9.33039	9.0511	6.83666	10.1211
	CNP	22.7286	19.9247	13.5	27.2875
	SARS	13.2279	13.4538	13.2083	19.9503
	ZC3H10	1.70995	2.1374	2.57486	3.44315
	C2CD2L	8.54769	5.53435	7.71656	12.5081
	PRPF6	20.2751	18.2645	17.1148	21.7572
	WASL	1.55843	1.51689	2.47598	2.80594
	FUBP1	2.98632	3.69935	4.73335	5.3846
	SMARCD1	10.8507	11.0325	8.46336	11.1632
	RSU1	16.5206	13.3405	15.3022	21.6288
	PDCD10	7.04324	5.45175	7.42505	8.90013
	ERLIN2	1.25678	1.22607	1.27543	1.86636
	ARPC1A	9.94372	15.6641	12.1968	13.6988
	FARSB	1.65888	1.8569	3.2922	3.42483
	CAPN11	0.0001	0.0001	0.0176358	0.0001
	KIF15	0.260137	0.192778	0.107344	0.280581
	PRMT5	8.25006	6.63191	6.80303	9.90128
	HNRNPR	6.29342	6.86063	10.523	11.7773
	TBC1D13	5.86944	5.38307	3.68233	6.30757
	NDUFB5	6.65993	4.8923	13.0134	14.0248
	CDKN2B	0.33928	0.068827	0.53211	0.259876
	PLK4	0.400387	0.320792	0.475386	0.85523
	TRPM8	0.0001	0.0001	0.0001	0.0001
	HBP1	10.1164	8.88818	13.3547	16.2519
	MYD88	49.6076	33.135	39.6199	52.6144
	DST	0.122646	0.199652	0.319774	0.448694
	LOC101866838	2.23987	2.15327	1.99467	3.05958
	DUT	5.64925	5.28566	6.5288	9.94946
	TPT1	5079.41	4383.9	5558.33	2364.17
	FKBP3	6.52202	6.73846	9.93984	9.65157
	RAB9A	2.02366	2.35665	3.14077	4.52094
	TIMM21	1.07248	0.54604	1.26124	1.91603
	NOTCH4	0.113272	0.430909	0.12316	0.31215
	SLC1A2	0.0001	0.0001	0.0001	0.0001
	PDHX	0.30398	0.344309	0.442429	0.487331
	GCLM	2.59352	2.60209	3.70169	4.28659
	SESTD1	0.126802	0.298655	0.0301045	0.386869
	RAI14	0.0001	0.0001	0.0001	0.0001
	CLTC	8.94199	10.6691	11.5852	17.9374
	ARHGDIA	184.785	178.226	131.115	206.269
	MRPL13	1.20974	1.53252	3.00853	3.15367
	PRKRIP1	3.14049	4.04555	3.75804	5.86106
	TRNAU1AP	1.81111	2.175	3.48817	3.36951
	TDG	2.17615	3.3481	3.54787	4.49341
	TBCCD1	0.742743	0.31255	1.10731	1.71506
	CLTCL1	0.0001	0.0001	0.00874537	0.582972
	HSP90AA1	28.1337	38.3931	62.6723	67.8126
	LOC101866867	0.0654616	0.0001	0.0001	0.0001
	ARG2	9.01544	5.76921	10.4601	14.2942
	GPATCH4	2.42729	1.64737	2.33002	2.49804
	ANAPC5	13.4647	10.9723	13.2608	19.8024
	ZNF330	2.54582	3.0811	3.24154	4.76192
	SARS2	5.70438	4.9658	3.45499	6.28927
	REPS2	0.852381	1.18151	1.09785	1.80333
	RAB1B	53.7998	53.2298	39.1094	72.5029
	TRIP11	0.317567	0.224801	0.870653	0.814082
	GRIN2B	0.0001	0.0001	0.0001	0.0001
	CDC42BPA	0.0621933	0.0934724	0.0687425	0.10057
	XRCC4	0.166286	0.37397	1.61223	1.7555
	PGM3	0.64222	0.445641	1.11199	0.778603
	TPM4	10.3828	4.98276	11.1078	17.1183
	ZCCHC14	1.32099	1.13757	1.35114	1.56787
	PPP1R15B	3.63394	5.64006	8.17279	12.457
	ZNF451	0.325788	0.355806	0.559029	0.581766
	RFFL	2.3296	4.73844	5.77772	3.96553
	PLD3	35.7998	38.1192	19.9317	30.3375
	GDAP1L1	0.0001	0.0001	0.0001	0.0001
	TPD52L1	0.0001	0.0001	0.0001	0.0001
	CLK4	1.54262	1.36213	3.92278	2.26586
	CPSF3	3.39092	2.60319	3.62011	4.76993
	RIC8B	0.380325	0.129871	0.496296	0.665461
	VAT1	17.9832	15.0874	11.5994	19.353
	ZNF19	0.738438	0.134608	0.954594	0.972786
	TIMMDC1	2.05151	2.63994	3.02283	3.77006
	TBC1D5	2.76965	5.90425	4.07527	3.99087
	UHRF1BP1L	1.10967	1.26093	1.77495	1.66223
	ARFGEF1	2.05135	2.52636	4.06218	5.23438
	TMEM189	3.95437	4.29307	3.2551	5.33907
	AGFG1	9.72147	8.29309	10.8952	14.1782
	LSM1	3.9623	3.28339	6.41577	7.15521
	NSF	3.99266	3.99105	4.4415	7.36605
	ATP7B	0.0471337	0.0838334	0.0764404	0.210755
	VTI1B	3.30875	3.60228	4.48047	6.89817
	GPHN	0.340277	0.782091	0.882003	0.889824
	QSER1	0.226368	0.329632	0.679064	0.70238
	ARHGAP28	0.0001	0.0001	0.0001	0.0001
	RECQL	1.18642	1.13414	2.53394	3.40313
	PGD	127.797	88.1083	111.446	207.239
	SPARCL1	0.078898	0.0001	0.035723	0.032966
	TENM4	0.0311951	0.134544	0.0001	0.0001
	LRRC40	0.45445	0.23258	1.09212	1.04675
	PSAP	605.911	518.651	242.225	492.787
	STRN	0.622763	1.13345	0.709208	0.81401
	UBR7	3.12059	2.91805	3.97826	5.1377
	CTIF	0.841047	0.7539	0.517852	0.905041
	CD34	0.186389	0.0922058	0.161485	0.0377661
	C11H12orf4	0.490074	0.255061	0.811677	1.12685
	TUBE1	0.0503937	0.0001	0.383169	0.222999
	CFI	0.10877	0.439227	0.135285	0.27801
	ZNF207	5.44415	6.06636	6.9112	8.99914
	PPIL1	2.71759	2.9549	3.64998	4.98575
	EMC7	8.80248	6.8202	8.93212	10.8915
	MFSD11	2.78798	3.01873	2.27105	3.35614
	MAML1	8.23396	9.06856	7.95306	12.5046
	GMDS	5.30684	3.24829	5.89699	4.79981
	C2H3orf30	0.0001	0.0001	0.0001	0.0001
	AKAP14	0.0001	0.0001	0.183454	0.21449
	OBFC1	6.76385	4.2456	8.7889	11.1972
	TARS	6.61507	4.08101	6.10011	8.51136
	CMTM2	0.0001	0.0001	0.0001	0.0001
	C16H17orf75	0.064078	0.545937	0.749339	0.142938
	CFL2	0.294321	0.402594	0.871187	0.460199
	ATP2B2	0.0001	0.0001	0.0001	0.0001
	IFT74	0.00855568	0.0505202	0.0700333	0.0746743
	XPC	17.6674	18.2345	14.7736	24.3985
	SNTB2	0.651637	0.45345	0.512528	1.23268
	LOC101866959	0.0001	0.0001	0.0001	0.0001
	PLAGL2	6.76928	7.40252	4.8767	2.25598
	MASP1	0.0001	0.0001	0.0001	0.0001
	PSMA6	9.89869	9.33225	14.1652	18.4879
	ZNF461	0.0001	0.0001	0.0001	0.102429
	ABI2	0.301019	0.404722	0.254436	0.515259
	WDR70	1.8968	3.07187	3.35149	3.98094
	RPS15A	201.885	471.276	522.474	442.937
	SNAPC1	0.040361	0.317413	0.780825	0.497532
	CAST	12.3086	10.3139	12.4014	18.7172
	GLCCI1	2.0896	1.58248	2.68788	3.0294
	KIF16B	0.368533	0.22207	0.530237	1.02418
	CCDC66	0.613942	1.19531	1.96677	0.807126
	KLHL28	0.366634	0.612724	1.67476	1.27475
	MYOC	0.0001	0.0001	0.0001	0.0001
	LRIF1	1.42891	2.03795	2.98573	3.54927
	EVL	23.0462	24.9507	22.0054	31.6999
	KCTD16	0.0001	0.0001	0.0001	0.0001
	SLC3A2	27.3202	26.919	16.9267	22.5719
	HS6ST2	0.0001	0.0001	0.0001	0.0001
	TCP1	9.35566	8.3756	10.9057	14.7432
	GORAB	0.406401	0.285487	0.958405	1.04062
	TOP2B	7.07918	14.2072	18.4727	18.6239
	CCDC151	0.545397	0.0001	0.411378	0.768674
	THRB	0.0001	0.0001	0.00916228	0.0001
	DCUN1D1	2.96783	4.03591	4.82566	2.25954
	SLC16A14	0.028706	0.085093	0.052599	0.244284
	LOC101866998	0.238748	0.0001	0.043395	0.013911
	CTPS1	3.56718	3.02384	3.69233	4.87422
	NUDT12	0.0001	0.0692218	0.437904	0.263757
	RPP14	1.65328	1.50879	2.38148	3.00154
	ERGIC2	2.18727	1.94219	4.0886	4.29974
	FAM214A	1.07969	1.44046	1.61984	2.35248
	RPL18	1013.87	903.4	1369.57	1521.76
	NAA60	8.89296	7.74453	7.90143	11.7012
	USF2	42.6764	43.0321	41.3512	54.5735
	TMEM106B	0.545791	0.938404	0.739663	1.27469
	CUL1	5.89299	5.6175	5.22104	7.35771
	POLR1A	2.59568	2.40047	1.75944	3.49159
	USP21	1.89844	2.6911	2.03647	3.62941
	PLOD3	6.37337	3.66242	2.76357	4.92655
	MPDZ	0.0001	0.0001	0.0001	0.0001
	PSRC1	0.569096	0.226497	0.382847	0.42111
	UBN1	7.53658	7.85577	9.543	13.1332
	ZNF684	0.150429	0.0001	0.543315	0.210104
	CDS1	0.0001	0.0001	0.0001	0.0001
	LDLRAD4	0.252726	0.145188	0.220524	0.220526
	KCNA2	0.0456293	0.0595661	0.0706053	0.0265901
	GOT2	9.87879	8.00098	8.60309	10.2067
	CALB2	0.0001	0.0001	0.0001	0.0001
	OTUD3	0.460721	0.767952	0.757362	0.8984
	RPL3	377.914	480.286	601.52	682.2
	ZNF274	2.86893	3.9838	4.16698	4.82522
	PLAA	3.19525	3.17971	3.59484	3.30573
	TACC1	2.67581	1.4502	1.80002	3.4404
	CAMSAP2	0.253702	0.130541	0.658712	0.491257
	SGMS2	0.189759	0.124543	0.385763	0.394084
	NUDT4	21.3994	11.1616	5.58394	9.44182
	PTEN	4.38948	5.56286	9.87558	11.3816
	NUP93	5.29074	3.71448	3.93346	5.21836
	FAM98A	2.87986	3.85406	3.33288	3.5248
	CXADR	0.0001	0.0001	0.0001	0.0001
	FYB	10.0723	13.1348	22.766	23.0284
	NR1H2	39.7229	40.2201	31.6556	43.0645
	DDX4	0.0001	0.0001	0.0001	0.0001
	BCAT2	1.88241	2.68235	3.95313	4.7603
	MPP6	0.0230874	0.0467806	0.164991	0.196002
	SUCLG1	13.3531	13.563	18.4318	20.3192
	ISCA1	205.34	66.0612	166.173	122.046
	GALNT3	0.569377	0.179237	0.813059	1.39396
	MAB21L2	0.0001	0.0001	0.0001	0.0001
	COQ4	7.69781	6.80434	6.47386	8.83753
	CD24	1.34275	0.350935	1.36898	2.1328
	TSPAN1	0.0001	0.0001	0.0001	0.0001
	EHD2	0.697627	0.621795	0.567078	0.101806
	CENPQ	0.0001	0.0001	0.236456	0.238616
	ODF2L	0.0001	0.0775299	0.136831	0.0765582
	VCAN	22.9017	14.5732	16.6127	42.6166
	UFL1	0.58746	0.789291	1.48702	1.87775
	SMAD1	0.200901	0.248313	0.30379	0.50042
	SREK1	0.549943	0.62571	1.73723	1.42503
	TFG	6.36031	7.93981	7.41723	10.4599
	LOC101867070	139.989	160.027	271.404	265.076
	CD59	30.4793	26.3774	34.1579	36.2058
	C1H1orf123	8.41622	6.93326	12.6157	21.2124
	GTPBP4	1.86681	2.90908	3.00418	4.64728
	CASP6	0.275036	0.557684	0.76347	0.630003
	EIF4E	1.07488	1.09089	2.04844	2.54532
	HPRT1	3.03718	4.02284	4.26889	5.45231
	ISYNA1	4.64248	3.59194	5.12084	7.07534
	MRPS22	2.44756	3.01183	3.36975	5.17811
	TTPAL	1.06786	1.35012	1.31364	2.01099
	ASH1L	1.44569	1.78527	2.70267	3.55361
	ABHD2	8.58372	9.18519	9.53835	18.009
	HMGB4	0.0001	0.0001	0.0001	0.0001
	B3GAT3	4.51321	3.12446	4.43755	6.96188
	PDE1C	0.0001	0.0001	0.0001	0.0001
	ACTL7A	0.0737466	0.0001	0.0001	0.0578326
	ANKRD53	0.0001	0.0001	0.0001	0.0001
	MED29	5.38133	4.14502	5.01175	5.9517
	HNRNPF	37.1713	39.3969	37.3649	46.7822
	MAN1B1	10.632	8.53846	7.51036	9.34674
	GJA1	0.276241	0.370089	0.096449	0.652029
	SH3D19	0.0001	0.0001	0.0001	0.0102154
	TUBA8	1.09776	0.572666	0.835938	0.863165
	ATL3	3.53722	4.87822	4.17276	7.1709
	POU6F1	0.497774	0.427013	0.517081	0.766728
	SUPT5H	20.5471	20.1946	14.9256	23.2964
	SC5D	1.83663	2.14038	3.49774	4.83412
	GRAMD3	0.0001	0.0001	0.0001	0.134057
	SPATA13	3.06633	3.67042	5.74335	7.69381
	C7H15orf57	8.22219	11.4954	10.6968	12.4918
	FAM49B	10.3657	10.2735	16.9428	19.3912
	LRPPRC	3.93903	6.41253	11.0526	9.73852
	KAT7	8.86401	6.71979	9.972	13.2704
	UBA5	2.03369	2.64417	2.10556	2.98746
	RBM8A	4.35102	4.55237	6.94859	8.02413
	MYO1C	10.2421	11.1266	5.4889	10.011
	COPZ2	0.0001	0.0001	0.27053	0.0001
	LOC101867133	1.69832	1.79461	2.35456	1.68991
	PACSIN1	0.12628	0.0662882	0.0316019	0.0554807
	PPOX	11.3185	5.57743	5.60987	4.59327
	FAM69A	1.00594	1.56392	2.97468	2.98553
	ZEB1	0.375673	0.729929	1.30252	1.19987
	NDUFS5	25.1195	22.4362	32.3795	40.1436
	NUDCD1	0.549423	1.32125	0.674458	0.870747
	BRF2	2.12238	1.8488	2.51647	3.80675
	CNNM1	0.0001	0.0001	0.0001	0.0001
	CAB39	11.5759	11.8328	22.7755	24.9875
	CEP95	0.976762	0.3804	1.41282	1.19089
	RBBP4	21.4806	18.3191	31.7634	36.8966
	MRPL32	4.05764	3.78094	6.30047	6.30127
	LOC101867156	11.1848	11.5011	14.3211	26.7145
	DEPDC1	0.0347591	0.0001	0.0485699	0.0001
	DNAJB8	0.0001	0.0001	0.0001	0.0001
	MAPK1IP1L	12.8294	13.8936	11.2018	20.8078
	AK8	0.0001	0.0001	0.0001	0.0001
	PDGFRB	6.26837	2.99532	3.13971	9.23861
	ZBTB8B	0.0001	0.0001	0.0001	0.0001
	ARIH2	3.36038	5.2906	5.19403	6.47877
	ARL2BP	13.5193	10.1062	11.2297	19.5303
	ATP2A1	0.0001	0.0001	0.0001	0.0001
	SH3RF1	0.138423	0.245505	0.07222	0.30016
	TDRD15	0.0001	0.0001	0.0001	0.0001
	GTF2H1	2.34044	2.38297	2.67375	3.65471
	SAFB2	9.60257	9.85689	9.34014	13.4309
	B2M	4417.89	3902.01	5202.48	6385.49
	ADGRF5	0.0001	0.0001	0.00924503	0.0001
	GCAT	0.0001	0.283546	0.491932	0.567054
	C6H5orf42	0.869442	0.663261	1.16671	1.51669
	PPID	2.17735	2.55965	3.25432	4.83388
	SRSF10	1.63373	1.81504	3.65075	3.66904
	RPL10	639.562	687.319	862.408	1091.35
	FKBP1A	55.1135	44.6283	51.4237	67.7018
	CFLAR	7.22244	9.36606	9.28554	14.3931
	TDP2	3.3306	3.90012	7.83317	9.32619
	PA2G4	16.9042	18.5067	19.4068	28.9625
	AK1	0.409166	0.112687	0.135828	0.135428
	TFCP2	3.31669	3.25659	4.35118	5.77918
	CCNK	7.62599	8.43698	7.53754	10.4805
	SNRPD1	4.03956	5.17176	7.48784	7.30836
	RASL12	0.0001	0.0001	0.0001	0.0001
	LOC101867194	0.556664	0.574257	1.36772	0.889547
	SLC26A8	0.065661	0.0001	0.334235	0.163974
	MTPAP	1.06997	2.57734	1.97373	2.92723
	DLG2	0.0001	0.0001	0.00401747	0.00392484
	NKAPL	0.0001	0.153989	0.0001	0.032175
	IGSF21	0.0001	0.0001	0.0001	0.0001
	NUMB	12.6765	11.6159	12.4408	21.3894
	DNPEP	15.0117	11.1563	7.5968	13.7148
	HOOK1	0.043827	0.210217	0.086003	0.195217
	FOXN3	6.0318	6.89731	7.26958	8.75248
	RBFOX3	0.0001	0.0001	0.0001	0.0001
	CHD4	16.2276	16.292	16.748	23.612
	C4H6orf229	0.823249	0.654409	0.395485	0.392173
	TRAFD1	25.1159	21.0909	20.4077	31.4572
	COMP	0.053837	0.165589	0.0001	0.0001
	BCAR3	0.0228986	0.0312656	0.0331795	0.0126467
	PNKD	3.91781	3.57847	2.73787	4.59237
	LOC101867226	0.338745	0.349212	0.346467	0.382644
	LAMP1	74.8846	87.1703	54.9771	74.5314
	METTL3	4.21925	3.9324	5.01089	5.36751
	CCDC142	4.16378	4.2351	3.86862	5.66194
	FAM206A	1.11196	1.93853	1.22566	2.29685
	CYLD	3.36278	4.53604	6.51448	7.13767
	VAV1	30.134	22.8063	23.7312	40.9219
	KCNK9	0.0001	0.0001	0.0001	0.0001
	LOC101867236	0.0001	0.0001	0.0001	0.0001
	GLT1D1	1.77294	1.28741	3.2544	2.44519
	TTYH2	2.42069	2.48202	0.80606	4.23272
	FXR2	6.67377	6.32877	7.93673	10.8424
	PTP4A2	19.0671	26.5988	23.1146	37.855
	ZNF287	0.026708	0.092475	0.164054	0.221064
	DPP7	14.5655	14.9008	11.4604	21.0355
	FXYD6	0.0001	0.0001	0.0001	1.88502
	SMOX	19.2018	10.0224	5.89785	11.2766
	NCAPH	2.40604	1.06529	1.03538	1.98031
	INO80E	12.2243	14.3318	12.7895	14.7362
	AGBL5	2.30122	1.804	1.49355	2.7653
	USP14	1.29324	1.87977	3.1534	3.84189
	NCEH1	0.258949	0.21517	0.203332	0.328415
	GNA12	4.79323	5.06746	3.54094	7.08703
	CCT4	15.3301	18.207	22.8436	26.6051
	NUDT6	0.0602393	0.0001	0.1185	0.214673
	INPP5K	47.1536	16.8272	13.5851	20.3971
	VPS45	1.87052	1.17101	2.20108	1.99473
	UBE2D3	28.2349	28.6802	37.0544	43.0663
	BECN1	9.49012	11.0788	8.87994	15.4604
	ZNF239	0.252834	0.102408	0.764785	0.623176
	HSD17B12	0.977225	1.67072	2.62657	3.57859
	WNT9A	0.0148873	0.0001	0.0001	0.00828186
	RASSF8	0.0001	0.0001	0.0001	0.0001
	TPP1	77.3563	63.6983	33.3005	55.1328
	PPP2R1A	56.0211	59.7795	49.9987	69.8857
	RPS6	386.055	469.204	848.213	950.984
	PNRC1	75.7359	73.8002	78.3893	127.975
	MDH2	20.4102	19.135	16.8197	25.0649
	PLP1	0.0001	0.0001	0.0001	0.0001
	GPA33	0.0001	0.0001	0.0001	0.0001
	PSMC2	16.0048	15.7061	16.7931	21.7781
	DZIP1	0.0001	0.0278904	0.0001	0.0233098
	GPBP1	6.86605	8.09723	11.7739	13.127
	TMEM117	0.0001	0.0143315	0.0785921	0.0179242
	PCSK5	0.0001	0.0001	0.0001	0.0001
	DNAJC17	2.58697	3.31076	3.29388	5.3264
	CLVS1	0.0001	0.0001	0.0001	0.0001
	SCYL2	1.46969	1.25002	2.81527	4.1534
	TEKT4	0.0001	0.0001	0.0001	0.0001
	COMTD1	1.42727	1.75124	1.41708	2.21546
	PTPN20	0.0001	0.0001	0.0001	0.0001
	CACYBP	5.38606	5.51923	9.20471	11.4123
	PDK2	2.50599	1.58609	2.45286	3.20725
	MESDC2	7.773	6.1755	10.2537	11.2789
	POLL	3.01728	2.06406	3.67056	3.38105
	SPPL3	3.3698	4.54738	4.41729	5.22254
	GNB2	121.33	109.613	119.693	165.021
	PKNOX1	0.772201	0.635201	0.919564	1.72875
	ACADM	1.12534	1.54119	3.5586	4.06773
	RHOG	192.007	167.425	166.83	242.077
	SPAG17	0.0001	0.0001	0.0001	0.0001
	MAPK12	0.2448	0.766804	0.322247	0.719781
	MYO1H	0.0001	0.0001	0.0001	0.0127869
	UBE2G1	8.1576	9.96936	9.96018	14.0249
	CDC16	2.10005	2.07465	4.58326	4.39205
	HID1	0.335538	0.0952231	0.219493	0.0815573
	RNF17	0.0001	0.0001	0.0001	0.0001
	SUCLA2	1.22713	1.44175	2.86271	3.35461
	STX7	5.55858	5.59977	9.46104	12.741
	ABCF3	8.32842	7.30878	7.90343	11.4131
	TAF13	1.39765	1.08086	1.70603	1.69768
	NUP62CL	0.0973656	0.130152	0.108188	0.218371
	LOC101867320	37.5352	45.1608	39.8448	60.8739
	TCAIM	0.458072	0.334052	0.788956	0.880859
	RELA	37.88	30.2974	24.6602	36.1687
	TCEAL8	2.04015	2.03676	3.75441	3.3757
	FRK	0.0180814	0.0001	0.0101185	0.0001
	LOC101867327	0.0001	0.0001	0.0001	0.0001
	AIF1L	0.0001	0.0001	0.1217	0.142898
	LOC101867330	32.6602	37.8022	45.9746	76.8999
	TMEM106C	4.50891	4.88082	8.2869	5.89807
	C3H7orf31	0.0001	0.0001	0.0001	0.0001
	COIL	1.15077	0.877353	1.72659	2.03085
	C15H9orf16	46.3008	38.8351	45.7328	46.6096
	B3GALT4	5.07137	5.17892	4.68416	9.2034
	LOC101867343	0.0001	0.0001	0.0001	0.0001
	TAF1A	0.0001	0.0001	1.0763	0.77222
	DLGAP4	3.71095	4.46591	2.53156	4.71144
	CASR	0.0001	0.0001	0.0001	0.0001
	GRN	196.487	144.584	78.3053	136.796
	FAM19A4	0.0001	0.0001	0.0001	0.0001
	MAPK13	1.45023	1.31627	0.839237	0.940377
	CT83	0.0001	0.0001	0.0001	0.0001
	ATP2A2	6.33439	7.19177	5.34944	9.21315
	TBC1D22A	5.33768	4.5053	4.67145	6.62072
	TNFAIP3	3.48392	4.81865	3.05594	5.26155
	THNSL2	0.595524	0.574065	0.760554	0.541769
	METTL18	1.08541	0.819654	1.95287	1.70416
	SH3D21	0.796194	1.44619	0.828542	0.595603
	TCHP	0.637293	0.635107	0.610553	1.35347
	INTS9	3.01665	2.79658	2.16159	3.3061
	QDPR	7.07558	6.86197	6.9447	8.62449
	LOC101867369	1.76127	1.26376	1.42342	2.08405
	CREBRF	1.55441	0.970787	4.12968	3.35809
	POLE3	8.52412	7.1251	11.6608	13.1657
	ZMYM5	0.458972	0.574846	1.38389	1.55072
	KLHL7	0.301917	0.655892	0.892401	0.879721
	OMG	0.034655	0.899749	0.092748	0.0001
	MRPL34	15.8994	20.6765	19.3091	28.7073
	TMEM128	3.13888	2.81222	5.33249	6.39601
	IL36B	0.0001	0.0001	0.0001	0.0001
	TPX2	0.939412	1.11079	0.421889	1.27438
	ARPC5L	10.1909	9.19647	9.98753	16.1299
	PDXDC1	4.40931	4.36945	4.35717	6.82054
	PNO1	0.80996	1.80071	1.5691	2.38348
	PIGS	17.8441	17.0426	12.9179	18.3958
	MELK	0.180248	0.0001	0.0731618	0.0367027
	SLC1A5	10.7228	6.98423	5.78408	10.2114
	SPECC1	2.10544	4.21925	1.32959	1.57527
	HORMAD1	0.0001	0.0001	0.0864559	0.0001
	STAMBPL1	1.16803	0.681834	1.28786	1.91035
	RASSF4	8.09441	9.44548	6.22472	8.61606
	STXBP4	0.0655402	0.10893	0.182893	0.110629
	PIGM	1.06522	1.31949	1.19705	2.66032
	ANKRD44	4.43493	5.03113	9.7275	10.5088
	CHST4	0.0001	0.0001	0.0001	0.0001
	FGF13	0.0001	0.0001	0.0001	0.0001
	TSPAN31	8.00765	8.36084	9.75035	12.4876
	POLE4	5.23153	5.42917	6.0803	8.06623
	MYCBP2	4.48437	5.07784	6.34168	8.15317
	ANAPC10	0.396631	0.572472	0.627759	1.06
	CALB1	0.0001	0.0001	0.0001	0.0001
	KIAA0319	0.0171903	0.12348	0.0674795	0.0324358
	BFAR	3.59074	3.64213	3.44964	5.27329
	PRPS1	6.14203	4.94782	8.03834	10.4388
	EFHD1	0.0001	0.0001	0.0001	0.0001
	EFCAB6	0.0001	0.0001	0.0001	0.010344
	ATP5SL	7.5639	6.00456	5.68235	8.23662
	PPP1R13B	2.08159	1.96456	2.74114	2.80418
	G3BP2	6.57888	7.6886	10.4938	14.2245
	CASD1	0.292144	0.157168	0.837262	0.803286
	NAAA	11.3763	10.0525	11.0569	19.0187
	TBRG4	8.84368	7.85032	7.38016	9.60527
	LOC101867429	59.7998	50.2508	36.9178	48.7051
	MACF1	3.24743	4.70908	4.63068	5.35277
	MANBAL	1.42307	2.86471	1.719	2.8466
	ABHD12	18.2684	15.2994	16.1194	20.743
	C6H5orf22	0.942816	1.02365	1.46155	1.94202
	FAM173B	2.15249	3.29412	6.27101	7.9455
	SLC17A7	0.0001	0.0001	0.0001	0.0001
	SLC37A4	4.9773	1.99408	2.69939	1.0536
	HERC1	6.54238	5.88427	7.16773	9.8932
	DDX28	3.60225	4.88002	5.13845	6.33365
	MTG2	4.31384	4.6364	2.91335	7.19531
	EPM2A	0.652324	0.498951	0.966431	1.31081
	TSSK2	0.094885	0.0001	0.276315	0.150326
	ZEB2	1.88242	2.33539	2.32196	3.88585
	EIF4A3	17.8649	16.1634	17.4668	27.644
	OAZ3	0.0001	0.0001	0.0001	0.0001
	NFKBIA	24.5163	20.8496	35.5142	57.6937
	ADAM30	0.0001	0.0001	0.0001	0.0001
	LOC101867462	0.246385	0.0001	0.0343508	0.0331373
	NEDD4L	0.952104	0.565894	0.780453	0.81986
	LUC7L3	1.01548	1.07407	3.38071	2.72043
	DYNC2H1	0.0229057	0.0375962	0.00824513	0.0117765
	HSD11B1	0.0001	0.0001	0.0001	0.0001
	MGME1	3.40091	4.16382	5.89657	8.55227
	MPI	3.94543	5.7285	4.21032	5.35052
	KIF23	0.575782	0.0001	0.243701	0.592421
	LGMN	19.2313	53.118	16.1413	15.4764
	PRDX1	20.065	20.4557	23.3837	31.2268
	ZDHHC9	0.415841	0.383465	0.547346	0.625746
	NF1	1.53507	2.0153	2.87958	3.28459
	CHRNE	1.04186	1.79167	1.06593	0.962758
	LGALS8	2.33812	2.86778	1.42992	4.0444
	MYO10	0.008432	0.0001	0.114443	0.0001
	PAX3	0.0001	0.0001	0.0001	0.0001
	ESYT1	58.474	59.8697	56.18	70.4611
	PTBP3	5.96952	6.68655	11.523	12.4441
	TBC1D7	1.43113	2.14363	1.02063	1.4944
	MSH2	1.3458	1.16937	2.9826	2.99565
	C15H9orf40	0.925793	0.7287	0.668225	1.12956
	ZFAND4	0.125068	0.262848	0.306801	0.491711
	SPATA24	0.258489	0.0001	0.0001	0.130322
	COPS2	0.889594	1.1787	2.34634	1.44753
	ALCAM	1.29049	1.73367	2.54943	3.74682
	DPP6	0.0001	0.0001	0.0001	0.0001
	JOSD1	10.8557	12.7868	10.1983	11.5769
	DKK3	0.0001	0.0001	0.0001	0.0001
	STARD10	0.53945	0.51343	0.730228	1.0127
	TUBA1B	142.932	129.747	99.2196	139.472
	CD44	46.9688	15.0448	30.063	36.6023
	LOC101867505	2.34384	1.77484	2.66683	3.28246
	MYBL1	0.020906	0.0001	0.0001	0.0001
	PKIG	7.68226	7.55462	10.1705	7.90954
	LAPTM4A	20.9121	24.7671	25.2342	32.2109
	LOC101867510	0.0001	0.0001	0.0001	0.0001
	FTSJ1	2.70762	1.80674	2.40491	3.28974
	CAPN1	55.3569	44.369	36.8736	74.5648
	SRPK2	2.07402	1.70684	3.91038	5.1113
	ORMDL1	1.28308	1.6359	2.52377	2.33788
	TAF1C	2.27874	1.7596	1.82076	2.75908
	DZIP3	0.235124	0.421467	0.467087	0.482784
	DIAPH3	0.0122295	0.0001	0.0001	0.0211105
	C6H5orf34	0.7722	0.496076	1.60696	1.74305
	TLK1	0.812487	1.77801	2.17468	1.70177
	RPL27A	160.202	194.291	277.162	295.961
	PSMC1	7.95044	8.0118	10.3461	13.5543
	PPIA	50.295	42.5318	2.87351	4.3704
	NKAIN3	0.0001	0.0001	0.0001	0.0001
	USP9X	2.44687	3.99253	4.44306	6.10253
	TSACC	0.484727	1.53226	0.690057	0.56336
	TXNDC8	0.0001	0.0001	0.0001	0.0001
	PPP1CC	25.3153	32.6311	40.7947	43.7371
	CCDC70	0.0001	0.0001	0.624782	0.163683
	NIT2	2.8673	4.79717	5.52366	5.04094
	MAP2K6	0.350588	0.35536	0.550841	0.685981
	BEND5	1.57767	1.26576	1.95471	1.69896
	PCBP3	0.0001	0.0001	0.0001	0.0001
	LOC101925064	0.211278	0.0001	0.341176	0.100822
	AGBL3	0.092632	0.100887	0.0119086	0.0721737
	PPP1R7	4.85163	4.59318	6.83324	6.96019
	BAIAP2	1.00476	1.38744	0.609673	1.28339
	GLRX	46.7164	39.2486	36.9872	67.0741
	SLFNL1	0.0392077	0.0001	0.0352838	0.0001
	KIAA1161	0.0741147	0.0917514	0.0553584	0.0438339
	HJURP	1.42585	0.652905	0.895052	1.11181
	MRC2	0.609289	0.444048	0.508998	0.698107
	ANXA7	13.0392	11.2315	10.6742	13.9274
	CANX	11.9538	13.977	11.5086	18.9126
	PTPDC1	0.0243451	0.029676	0.054899	0.145879
	SLC16A7	0.190251	0.146712	0.336154	0.313373
	RASAL2	0.0157781	0.0199628	0.0228325	0.0392733
	MOV10L1	0.0838897	0.0001	0.0001	0.0001
	CCBL2	1.10574	0.672757	1.76865	2.89794
	CLIP1	1.55194	1.7753	2.92128	3.6642
	ZUFSP	0.469271	0.475157	0.881991	1.04502
	ZFYVE1	6.63608	5.30258	6.77255	8.38235
	DNAJC30	5.33947	5.77767	4.96378	6.86686
	ATF7	3.83724	3.81895	3.1205	5.85182
	UBE3B	2.22344	2.69137	1.67019	2.17001
	ZNF540	0.0001	0.0001	0.174812	0.195947
	ALKBH3	1.16564	1.09323	1.84641	2.12488
	TRIM56	3.43964	3.93235	4.48627	7.48984
	MAOB	0.0001	0.0897267	0.0001	0.0001
	GSTM5	20.9137	37.7618	26.6161	39.1169
	UBE2Q1	14.4935	14.0308	15.6245	22.7296
	EEF2	475.365	491.941	452.24	590.566
	DDX25	0.0001	0.0001	0.0001	0.0001
	ICA1L	0.0124287	0.0001	0.0329954	0.0001
	RAP1GAP	0.0001	0.0001	0.0160392	0.0153072
	STAT4	1.91712	2.13706	2.86852	4.28979
	CAPZA2	14.0981	16.0109	37.0546	29.9064
	CCDC88A	0.337816	0.648473	1.00145	1.0865
	LRBA	1.28086	1.43044	1.56244	2.0956
	TSSC1	10.3898	10.6991	10.6858	9.29737
	DDX52	0.473817	0.759433	0.927501	0.952489
	FAM118B	1.21428	1.369	2.02115	2.23753
	NSUN6	0.0975231	0.0542613	0.210857	0.369331
	DDX3X	15.8826	17.3875	25.4278	33.0176
	ARPC3	58.7503	54.7594	91.4773	122.666
	ITGB2	190.642	190.223	116.746	229.088
	MBP	18.7459	14.9125	19.5761	20.5798
	WARS	72.1575	52.1422	31.664	58.2655
	GART	3.24508	2.88612	2.75117	3.91495
	OAZ1	3896.8	3592.07	2996.69	2906.61
	CLIP3	0.249229	0.0001	0.095971	0.134463
	CHRNB2	0.0238937	0.0001	0.0001	0.0154739
	TRIT1	1.1908	0.792375	1.45712	1.07764
	STAT1	50.403	50.5007	40.4649	56.6892
	PHC1	2.74622	2.62832	2.66836	3.82454
	SPATA6	0.293825	0.0189913	0.0919936	0.18654
	PITHD1	7.99493	8.42679	8.47978	12.4217
	CACNA1G	0.0001	0.0001	0.0001	0.0001
	CLDND1	5.28071	5.57264	8.54537	10.2694
	POLK	0.308092	0.425482	0.677414	0.534056
	TRIM8	26.4981	27.7898	26.5472	43.4697
	USP16	2.88477	2.41468	5.84677	5.5216
	NXT2	1.48547	1.79588	2.08588	2.3868
	MYCBP	3.23475	4.08854	4.38725	6.0385
	SUPT7L	1.04704	0.936242	1.15525	1.2141
	METAP2	3.1539	2.44541	3.34413	3.25601
	WDR47	0.410635	0.806102	1.10197	1.70791
	CYLC2	0.0001	0.0001	0.0001	0.0001
	CAMKV	0.0001	0.0001	0.0001	0.0001
	MAPKAP1	5.30712	4.3801	5.41952	7.08633
	SMAD2	1.71219	1.98864	3.11893	2.87887
	SAV1	1.34559	2.3495	1.12484	1.3869
	TBCB	9.23145	9.99061	10.6398	10.0658
	NDUFA4	16.6509	11.4191	20.7405	24.4438
	WDR54	2.86227	2.04294	2.47363	4.30878
	MIER3	0.410463	0.326743	0.907201	1.07963
	TRAF2	2.32861	2.98956	3.32344	4.99197
	EIF2S2	8.88436	8.06024	13.4081	15.4273
	ARNT2	0.0001	0.0001	0.0001	0.0001
	USP45	0.107597	0.118038	0.517473	0.496652
	TGFB2	0.0001	0.0001	0.0001	0.0001
	FSCN3	0.0001	0.0001	0.0001	0.0001
	NIPAL3	1.99675	2.54062	2.52603	3.58792
	MPP7	0.795683	1.39577	1.80159	2.13815
	HCLS1	118.687	98.8036	120.321	172.737
	KCNU1	0.0001	0.0001	0.0001	0.0001
	MARK3	12.6765	9.0382	10.2977	13.6587
	SPAG5	1.14198	0.498739	0.389954	1.08624
	TAF9B	2.11614	0.802268	3.57261	3.43849
	ATP6AP2	14.5327	15.9189	19.5219	23.5477
	NDUFA2	75.7468	74.8789	68.3236	113.781
	LAMTOR1	23.2318	23.4451	22.734	37.9143
	AKR1E2	0.0001	0.0001	0.0001	0.0001
	LOC101925199	0.0001	0.0001	0.0001	0.0001
	S100B	0.0001	0.0001	0.0001	0.144847
	CDC20	3.90874	1.8652	1.26588	2.36883
	SCAPER	0.270489	0.24653	0.689727	0.857894
	CPEB1	0.0001	0.0001	0.0001	0.0001
	DNM1L	1.219	1.47283	2.09168	2.80623
	AGPAT4	0.375433	0.388585	0.319807	0.430992
	ATG4C	0.269732	0.323679	0.763996	0.567425
	MAP1B	0.0001	0.0001	0.00485853	0.0001
	EAF1	4.08004	3.85147	4.01831	6.80169
	MORN3	0.0001	0.0001	0.0001	0.0393719
	EQTN	0.0001	0.0001	0.0001	0.0001
	ATF7IP	1.25606	2.11334	1.58729	2.96659
	PLCB4	0.0001	0.0001	0.0001	0.0001
	SMYD5	6.99046	7.70758	7.96398	9.2137
	CTTN	11.5489	8.76176	5.09416	4.81168
	PEA15	17.3795	17.7341	18.5218	32.7677
	MCL1	93.9164	101.653	96.0565	152.6
	MAP1LC3B	22.969	20.7351	25.739	35.6924
	ING4	9.69035	8.37606	8.13372	6.68948
	PAQR5	0.0739816	0.395351	0.251995	0.228293
	ATP6V1D	5.79809	6.62385	8.41594	10.4492
[truncated: 29,641 more rows]
